# Supplementary material for: Genetic discovery for oil production and quality in sesame
Source: Nat Commun. 2015 Oct 19;6:8609. doi: 10.1038/ncomms9609 (PMC4634326; doi:10.1038/ncomms9609)
Supplement: Supplementary Data Set 1 — The list of 705 accessions sampled in the collection [file ncomms9609-s2.xlsx]

## Sheet: Supplementary Data 1
Supplementary Data 1 The list of 705 accessions sampled in the collection.
Accession ID	Accession name	Original producing area	Longitude(°)	Latitude(°)	Sequencing coverage	Type	Grouping in neighbor-joining tree
G001	PS88	China	114.26E	33.27N	1.67846	Landrace	Southern-area group
G002	Zhima	China	116.33E	39.73N	3.78887	Landrace	Southern-area group
G003	Xiaobacha	China	117.08E	39.98N	1.29046	Landrace	Northern-area group
G004	Baizhima	China	115.54E	34.83N	2.19568	Landrace	Northern-area group
G005	Zhima	China	116.58E	35.41N	1.32311	Landrace	Northern-area group
G006	Xinbianwuhao	China	118.35E	35.19N	0.717975	Landrace	Northern-area group
G007	Bagucha	China	115.09E	35.30N	1.27278	Landrace	Northern-area group
G008	Zhima	China	116.82E	35.56N	1.45886	Landrace	Northern-area group
G009	Heshangmao	China	116.30E	35.07N	1.91273	Landrace	Northern-area group
G010	Baiyinzhima	China	121.38E	37.54N	1.43763	Landrace	Northern-area group
G011	Zhuzhi1	China	NA	NA	1.2549	Modern cultivar	Southern-area group
G012	Maotuicao	China	114.46E	34.48N	2.29101	Landrace	Northern-area group
G013	Huangzhima	China	113.82E	34.03N	1.6572	Landrace	Northern-area group
G014	Badacha	China	113.06E	33.87N	2.06857	Landrace	Northern-area group
G015	Heizhima	China	114.86E	31.63N	1.66045	Landrace	Southern-area group
G016	Baizhima	China	114.86E	34.06N	1.06478	Landrace	Northern-area group
G017	Baicao	China	114.90E	33.44N	2.94501	Landrace	Northern-area group
G018	Zhuzhi2	China	NA	NA	4.52127	Modern cultivar	Northern-area group
G019	Xiaozihuang	China	113.99E	33.15N	1.24483	Landrace	Southern-area group
G020	Waizuihong	China	114.73E	32.34N	2.06566	Landrace	Northern-area group
G021	Baizhima	China	119.42E	30.89N	2.3939	Landrace	Southern-area group
G022	Duganzhan	China	115.26E	33.07N	7.77479	Landrace	Northern-area group
G023	Yakezhima	China	117.21E	30.69N	1.08226	Landrace	Southern-area group
G024	Baizhima	China	118.58E	30.08N	2.0042	Landrace	Southern-area group
G025	Zhima	China	118.43E	32.45N	1.09764	Landrace	Northern-area group
G026	Guanyinma	China	114.11E	31.56N	1.11673	Landrace	Northern-area group
G027	Baizhima	China	112.14E	32.05N	1.75062	Landrace	Southern-area group
G028	Duijiaozhima	China	114.32E	30.35N	2.54584	Landrace	Southern-area group
G029	786	China	NA	NA	2.02328	Modern cultivar	Southern-area group
G030	Wujiaozhan	China	113.37E	31.72N	2.10723	Landrace	Southern-area group
G031	Bagucha	China	113.45E	30.37N	2.09677	Landrace	Southern-area group
G032	Zhongzhi5hao	China	114.33E	30.35N	1.85602	Landrace	Southern-area group
G033	Zhima	China	114.11E	31.56N	1.2458	Landrace	Southern-area group
G034	Hongyangzhima	China	112.14E	32.05N	5.27239	Landrace	Northern-area group
G035	Dikehuang	China	112.76E	32.13N	2.40649	Landrace	Southern-area group
G036	Tanma	China	113.69E	31.26N	2.51321	Landrace	Southern-area group
G037	Heizhima	China	114.32E	30.35N	1.31908	Landrace	Southern-area group
G038	Batongbai	China	123.18E	47.34N	4.12574	Landrace	Northern-area group
G039	Jizhi6hao	China	122.82E	45.63N	5.34568	Landrace	Northern-area group
G040	Bacha	China	123.20E	45.84N	1.26435	Landrace	Northern-area group
G041	Yesan	China	121.65E	42.01N	2.5902	Landrace	Northern-area group
G042	Yesan	China	122.54E	42.38N	3.43015	Landrace	Northern-area group
G043	Zhima	China	121.43E	29.28N	3.20713	Landrace	Northern-area group
G044	Baizhima	China	83.62E	46.52N	1.08628	Landrace	Northern-area group
G045	Zhima	China	83.62E	46.52N	3.32368	Landrace	Northern-area group
G046	Zhima	China	89.18E	42.94N	3.70206	Landrace	Northern-area group
G047	Zhima	China	89.18E	42.94N	3.95366	Landrace	Northern-area group
G048	Zhima	China	89.18E	42.94N	2.67254	Landrace	Northern-area group
G049	Zhima	China	89.18E	42.94N	3.22268	Landrace	Northern-area group
G050	Zhima	China	99.82E	39.38N	1.88048	Landrace	Northern-area group
G051	Balengzhima	China	111.75E	37.27N	1.10241	Landrace	Northern-area group
G052	Chunzhima	China	111.21E	34.84N	1.3723	Landrace	Northern-area group
G053	Zhima	China	112.02E	37.44N	2.35547	Landrace	Northern-area group
G054	Zhima	China	112.84E	35.51N	1.04479	Landrace	Northern-area group
G055	Hezhima	China	111.08E	39.01N	1.34509	Landrace	Southern-area group
G056	Baizhima	China	109.94E	34.80N	2.10763	Landrace	Southern-area group
G057	Baizhima	China	110.15E	35.24N	3.55688	Landrace	Southern-area group
G058	Zhima	China	108.24E	34.53N	1.80342	Landrace	Southern-area group
G059	Zhima	China	108.25E	33.04N	2.16884	Landrace	Northern-area group
G060	Yeyesan	China	109.03E	32.69N	1.13418	Landrace	Northern-area group
G061	Zhima	China	109.43E	35.76N	1.0104	Landrace	Southern-area group
G062	Zhima	China	110.87E	33.53N	1.39964	Landrace	Southern-area group
G063	Xizhima	China	108.24E	34.53N	2.74538	Landrace	Northern-area group
G064	Zhima	China	108.32E	33.32N	3.97684	Landrace	Northern-area group
G065	Yizhima	China	109.59E	35.18N	1.5845	Landrace	Northern-area group
G066	Baizhima	China	107.38E	34.35N	1.38916	Landrace	Southern-area group
G067	Wucuolian	China	108.48E	34.30N	1.75208	Landrace	Southern-area group
G068	Zajiaozhima	China	116.09E	35.40N	1.24082	Landrace	Northern-area group
G069	Heizhima	China	117.93E	35.71N	1.11112	Landrace	Northern-area group
G070	Henanyihao	China	113.66E	34.77N	1.99084	Landrace	Southern-area group
G071	Huangzhima	China	118.41E	30.69N	3.66608	Landrace	Southern-area group
G072	Zhima	China	115.86E	31.69N	1.78336	Landrace	Southern-area group
G073	Heizhima	China	115.58E	32.64N	2.35285	Landrace	Southern-area group
G074	Heizhima	China	118.74E	30.95N	3.77659	Landrace	Northern-area group
G075	Changguohuang	China	109.89E	31.08N	2.16002	Landrace	Southern-area group
G076	Hezhima	China	109.89E	31.08N	1.88384	Landrace	Southern-area group
G077	Heizhima	China	105.38E	31.23N	1.34221	Landrace	Southern-area group
G078	Zhuanzhulian-1	China	113.37E	31.72N	3.69944	Landrace	Southern-area group
G079	Zhongzhi8	China	NA	NA	2.75332	Modern cultivar	Southern-area group
G080	Sifangzhima	China	113.81E	29.26N	1.34843	Landrace	Southern-area group
G081	Zhima	China	114.04E	29.55N	1.34456	Landrace	Southern-area group
G082	Huoma	China	113.82E	31.62N	5.20286	Landrace	Northern-area group
G083	Jinkouheizhima	China	120.75E	30.77N	1.08888	Landrace	Southern-area group
G084	Zaoshuzhima	China	122.10E	30.02N	1.70849	Landrace	Southern-area group
G085	Mishuozhima	China	120.23E	29.26N	4.57424	Landrace	Southern-area group
G086	Baiyouma	China	120.82E	29.59N	1.15166	Landrace	Southern-area group
G087	Yingsangu	China	120.39E	27.51N	7.65808	Landrace	Southern-area group
G088	Baizhima	China	120.96E	28.13N	1.41783	Landrace	Southern-area group
G089	Zhima	China	117.58E	28.95N	1.80903	Landrace	Southern-area group
G090	Zhima	China	115.89E	29.61N	4.1349	Landrace	Southern-area group
G091	Zhima	China	115.89E	29.61N	3.19862	Landrace	Southern-area group
G092	Zhima	China	NA	NA	1.81704	Landrace	Southern-area group
G093	Xinheheizhima	China	107.36E	22.42N	3.25444	Landrace	Southern-area group
G094	Quanmingaiheizhima	China	107.20E	22.84N	1.41427	Landrace	Southern-area group
G095	Taipinghuang	China	107.36E	22.42N	3.61128	Landrace	Southern-area group
G096	Baizhima	China	114.06E	24.95N	2.1904	Landrace	Southern-area group
G097	Zhima	China	116.35E	23.54N	2.76621	Landrace	Southern-area group
G098	Baizhima	China	116.77E	23.46N	1.08283	Landrace	Southern-area group
G099	Wuzhima	China	116.17E	23.30N	2.98994	Landrace	Southern-area group
G100	Wuzhima	China	114.27E	23.17N	3.60635	Landrace	Southern-area group
G101	Jiguang2hao	China	110.35E	20.03N	1.32688	Landrace	Southern-area group
G102	Baizhima	China	114.27E	23.17N	4.37088	Landrace	Southern-area group
G103	Jiangxianghei	China	122.84E	45.62N	1.37227	Landrace	Southern-area group
G104	Zhima	China	123.34E	42.75N	1.92478	Landrace	Northern-area group
G105	Zhima	China	121.65E	42.01N	2.2332	Landrace	Northern-area group
G106	Zhima	China	122.45E	42.31N	1.41043	Landrace	Northern-area group
G107	Zhima	China	122.45E	42.31N	2.95501	Landrace	Northern-area group
G108	Zhima	China	122.13E	41.16N	1.52013	Landrace	Northern-area group
G109	Zhima6hao	China	119.90E	42.28N	1.54599	Landrace	Northern-area group
G110	Bawangbian	China	119.90E	42.28N	1.71675	Landrace	Northern-area group
G111	Jiaopanzhima	China	111.78E	37.14N	2.37747	Landrace	Northern-area group
G112	Xiguanzhima	China	111.78E	37.26N	1.96681	Landrace	Northern-area group
G113	Zhima	China	111.78E	37.26N	2.85578	Landrace	Northern-area group
G114	Heima	China	110.44E	35.47N	2.17608	Landrace	Northern-area group
G115	Zhima	China	108.14E	34.70N	2.10678	Landrace	Northern-area group
G116	Baizhima	China	109.15E	33.43N	2.34275	Landrace	Northern-area group
G117	Hongzhima	China	109.94E	34.80N	1.05284	Landrace	Southern-area group
G118	Huangzhima	China	110.87E	33.53N	1.83124	Landrace	Northern-area group
G119	Heizhima	China	119.17E	34.61N	1.19012	Landrace	Southern-area group
G120	Huangzhima	China	116.27E	30.42N	1.11758	Landrace	Southern-area group
G121	Zhima	China	116.11E	30.15N	2.34235	Landrace	Southern-area group
G122	Muzhenbai	China	117.86E	30.64N	3.02178	Landrace	Northern-area group
G123	Zhufangzhima	China	115.86E	31.69N	3.43579	Landrace	Southern-area group
G124	Shuangqiaozhima	China	118.74E	30.95N	1.90807	Landrace	Southern-area group
G125	Zhangdianbai	China	116.49E	31.75N	1.98252	Landrace	Southern-area group
G126	Dushanhei	China	119.42E	30.89N	2.63918	Landrace	Southern-area group
G127	Zhima	China	116.97E	33.64N	1.55016	Landrace	Southern-area group
G128	Zhima	China	118.30E	32.32N	1.14007	Landrace	Southern-area group
G129	Heizhima	China	109.62E	31.41N	1.21796	Landrace	Southern-area group
G130	Hunshenghei	China	109.89E	31.08N	1.17858	Landrace	Southern-area group
G131	Wuyahei	China	109.62E	31.41N	2.98074	Landrace	Southern-area group
G132	Duozhima	China	108.89E	30.97N	2.12248	Landrace	Southern-area group
G133	Laozhima	China	110.68E	31.75N	4.12953	Landrace	Southern-area group
G134	Zhima	China	109.71E	32.33N	3.05093	Landrace	Southern-area group
G135	Mazhima	China	110.76E	31.24N	2.11673	Landrace	Southern-area group
G136	Mazhima	China	110.73E	32.06N	1.31544	Landrace	Northern-area group
G137	Hezhima	China	110.76E	31.24N	1.1978	Landrace	Southern-area group
G138	Qingchunheizhima	China	121.37E	31.11N	2.96425	Landrace	Northern-area group
G139	Liujiaobaizhima	China	121.37E	31.11N	2.86913	Landrace	Southern-area group
G140	Xingdonghezhima	China	121.37E	31.11N	4.07345	Landrace	Southern-area group
G141	Hongzhima	China	118.40E	29.14N	5.00554	Landrace	Southern-area group
G142	Zichangma	China	117.90E	28.43N	2.18658	Landrace	Southern-area group
G143	Haihuiheizhima	China	115.89E	29.61N	6.92197	Landrace	Southern-area group
G144	Zihuahei	China	115.10E	29.26N	1.12491	Landrace	Southern-area group
G145	Ganzhi2hao	China	NA	NA	2.8737	Modern cultivar	Southern-area group
G146	Wenzhubaizhima	China	114.78E	26.46N	5.36255	Landrace	Southern-area group
G147	Zhima	China	109.85E	29.01N	4.49328	Landrace	Southern-area group
G148	Zhima	China	106.82E	27.54N	2.39747	Landrace	Southern-area group
G149	Huizhima	China	106.10E	25.17N	4.2303	Landrace	Southern-area group
G150	Baizhima	China	119.30E	26.08N	2.08403	Landrace	Southern-area group
G151	Zhima	China	NA	NA	1.23806	Landrace	Southern-area group
G152	Zhima	China	NA	NA	1.38068	Landrace	Southern-area group
G153	Bachazhima	China	101.99E	24.08N	1.7412	Landrace	Southern-area group
G154	Baizhima	China	105.33E	24.78N	6.10234	Landrace	Southern-area group
G155	Huangzhima	China	106.85E	22.35N	10.3166	Landrace	Southern-area group
G156	Heizhima	China	109.27E	22.69N	3.83778	Landrace	Southern-area group
G157	Zhima	China	110.46E	19.25N	1.84403	Landrace	Southern-area group
G158	Baizhima	China	109.84E	19.05N	7.19971	Landrace	Southern-area group
G159	Jiguangyihao	China	110.35E	20.03N	1.63925	Landrace	Southern-area group
G160	Baizhima	China	110.19E	20.1N	1.09691	Landrace	Southern-area group
G162	Baotingzhong	China	120.31E	23.31N	1.48331	Landrace	Southern-area group
G163	Tainanheixuan1hao	China	120.31E	23.31N	3.43521	Landrace	Southern-area group
G164	Heizhima	China	114.88E	33.73N	1.93933	Landrace	Southern-area group
G165	Sangenqiang	China	114.88E	33.73N	1.60895	Landrace	Northern-area group
G166	Yibabian	China	113.66E	35.27N	2.84207	Landrace	Northern-area group
G167	Zhima	China	113.81E	36.07N	5.08799	Landrace	Southern-area group
G168	Youhulu	China	113.32E	32.72N	3.30786	Landrace	Northern-area group
G169	Sitongzhima	China	113.35E	34.51N	3.16455	Landrace	Northern-area group
G170	Waizuibai	China	114.77E	34.55N	2.2443	Landrace	Northern-area group
G171	Baizhima	China	114.26E	33.27N	3.12757	Landrace	Northern-area group
G172	Liutiaoqing	China	114.52E	33.79N	2.02535	Landrace	Northern-area group
G173	Erlanghuazhima	China	114.02E	33.39N	2.49321	Landrace	Northern-area group
G174	Baizhima	China	112.36E	32.52N	3.42747	Landrace	Northern-area group
G175	Yiyesan	China	112.36E	32.52N	2.89313	Landrace	Northern-area group
G176	Baizhima	China	113.96E	35.05N	3.2936	Landrace	Northern-area group
G177	Baizhima	China	106.93E	33.00N	1.06995	Landrace	Northern-area group
G178	Bantangzhima	China	117.86E	31.60N	2.1716	Landrace	Southern-area group
G179	Baizhima	China	118.48E	31.56N	1.16781	Landrace	Southern-area group
G180	Heizhima	China	117.47E	31.89N	2.53915	Landrace	Southern-area group
G181	Youzhima	China	117.16E	31.72N	1.17401	Landrace	Southern-area group
G182	Jiugugangcha	China	117.55E	32.86N	2.20976	Landrace	Northern-area group
G183	Bawangbian	China	116.26E	32.34N	3.03152	Landrace	Southern-area group
G184	Huangzhima	China	118.33E	30.92N	1.8761	Landrace	Southern-area group
G185	Ningguohuangzhima	China	118.98E	30.62N	3.39669	Landrace	Southern-area group
G186	Baitazhima	China	117.71E	29.85N	1.42465	Landrace	Southern-area group
G187	Zhima	China	118.26E	32.10N	2.77559	Landrace	Northern-area group
G188	Dayanhei	China	117.47E	30.21N	2.67841	Landrace	Southern-area group
G189	Baizhima	China	116.21E	33.51N	7.5589	Landrace	Northern-area group
G190	Huangchizhima	China	118.57E	31.15N	2.52478	Landrace	Southern-area group
G191	Youzhima	China	118.43E	29.87N	3.14878	Landrace	Southern-area group
G192	Yingshangzhimaliuhao	China	116.25E	32.64N	3.21628	Landrace	Southern-area group
G193	Bawangbian	China	118.50E	33.01N	1.31549	Landrace	Southern-area group
G194	Tieqingzhima	China	110.11E	32.81N	2.87847	Landrace	Northern-area group
G195	Huazhima	China	110.33E	33.69N	4.09529	Landrace	Southern-area group
G196	Zhima	China	109.08E	34.53N	2.6483	Landrace	Northern-area group
G197	Zhima	China	109.29E	37.96N	3.38629	Landrace	Northern-area group
G198	Zhima	China	114.52E	33.79N	4.70951	Landrace	Northern-area group
G199	Zhima	China	110.50E	38.02N	3.33925	Landrace	Northern-area group
G200	Loushanglou	China	108.90E	32.31N	2.14521	Landrace	Southern-area group
G201	Zhima	China	106.85E	34.89N	4.61302	Landrace	Southern-area group
G202	Hongzhima	China	106.16E	33.33N	4.23126	Landrace	Southern-area group
G203	Heizhima	China	106.25E	32.82N	4.58583	Landrace	Northern-area group
G204	Baizhima	China	114.02E	33.39N	3.81851	Landrace	Northern-area group
G205	Heizhima	China	110.01E	36.58N	1.05297	Landrace	Northern-area group
G206	Heizhima	China	108.97E	34.91N	4.5625	Landrace	Southern-area group
G207	Zhima	China	109.52E	31.05N	1.90314	Landrace	Southern-area group
G208	Baizhima	China	108.42E	31.19N	3.33538	Landrace	Southern-area group
G209	Xiaoheizi	China	108.35E	30.84N	2.30668	Landrace	Southern-area group
G210	Zhuanjiaolou	China	105.38E	31.23N	2.45358	Landrace	Southern-area group
G211	Baihuama	China	108.89E	30.97N	3.45459	Landrace	Southern-area group
G212	Zhima	China	110.40E	31.03N	2.05592	Landrace	Northern-area group
G213	Xiniujiao	China	111.65E	32.27N	1.33389	Landrace	Southern-area group
G214	Yangzhima	China	111.68E	32.39N	1.44299	Landrace	Southern-area group
G215	Zhuganqing	China	114.37E	30.88N	3.14535	Landrace	Northern-area group
G216	Yesanjiao	China	113.90E	29.98N	1.538	Landrace	Southern-area group
G217	Zhima	China	112.19E	30.35N	1.22548	Landrace	Northern-area group
G218	Silunzi	China	112.20E	31.03N	2.91976	Landrace	Southern-area group
G219	Qiezhima	China	115.39E	30.79N	2.14744	Landrace	Southern-area group
G220	Heizhima	China	114.52E	30.26N	1.97195	Landrace	Southern-area group
G221	Zhima	China	112.20E	31.03N	1.75589	Landrace	Southern-area group
G222	Fazhima	China	113.16E	30.66N	1.17226	Landrace	Southern-area group
G223	Baizhima	China	110.68E	30.20N	1.86021	Landrace	Southern-area group
G224	Fupima	China	113.91E	30.93N	1.84493	Landrace	Southern-area group
G225	Heizhima	China	115.21E	29.83N	2.67531	Landrace	Southern-area group
G226	Beisanxie	China	111.32E	30.77N	4.41529	Landrace	Southern-area group
G227	Zhima	China	111.76E	30.43N	2.52084	Landrace	Southern-area group
G228	Huangzhima11hao	China	112.59E	31.17N	1.38901	Landrace	Southern-area group
G229	Baizhima	China	110.69E	31.00N	2.33638	Landrace	Southern-area group
G230	Heizhima	China	113.45E	29.47N	5.30241	Landrace	Southern-area group
G231	Zhima	China	113.11E	29.14N	1.06495	Landrace	Southern-area group
G232	Baizhima	China	116.66E	28.99N	3.33552	Landrace	Southern-area group
G233	Qiancengta	China	116.66E	28.99N	1.63369	Landrace	Southern-area group
G234	Lutianheizhima	China	116.66E	28.99N	1.36757	Landrace	Southern-area group
G235	Zhima	China	115.37E	28.43N	3.17492	Landrace	Southern-area group
G236	Duolengzhima	China	117.20E	28.29N	4.00774	Landrace	Southern-area group
G237	Luoxiheizhima	China	116.26E	28.36N	3.03504	Landrace	Southern-area group
G238	Duoshuoguozhima	China	115.89E	29.61N	4.5963	Landrace	Southern-area group
G239	Dayanghuangzhima	China	116.30E	27.93N	1.54726	Landrace	Northern-area group
G240	Qiaobeibaizhima	China	116.53E	27.21N	2.00136	Landrace	Southern-area group
G241	Zhima	China	116.55E	29.90N	2.62545	Landrace	Southern-area group
G242	Heizhima	China	117.71E	28.31N	1.93608	Landrace	Southern-area group
G243	Heizhima	China	117.90E	28.43N	2.7023	Landrace	Southern-area group
G244	Qiuheimaxuan3	China	117.90E	28.43N	1.18228	Landrace	Southern-area group
G245	Zhima	China	115.61E	33.17N	2.20959	Landrace	Southern-area group
G246	Heizhima	China	115.10E	29.26N	1.30341	Landrace	Southern-area group
G247	Lieqiaoheizhima	China	117.42E	28.40N	3.181	Landrace	Southern-area group
G248	Xiaobagucha	China	116.30E	39.44N	2.76683	Landrace	Northern-area group
G249	Zhima	China	115.12E	38.83N	1.62187	Landrace	Northern-area group
G250	Zhima	China	116.86E	38.31N	1.90423	Landrace	Northern-area group
G251	Xinshengyihao	China	116.65E	36.95N	4.68957	Landrace	Northern-area group
G252	Dabacha	China	119.40E	35.99N	3.88276	Landrace	Southern-area group
G253	Zhima	China	120.83E	37.30N	3.82453	Landrace	Northern-area group
G254	Daqingjie	China	118.54E	36.51N	4.17605	Landrace	Northern-area group
G255	Yitiaobian	China	118.34E	35.07N	1.63308	Landrace	Northern-area group
G256	Zhima	China	117.52E	36.71N	1.37711	Landrace	Northern-area group
G257	Baizhima	China	111.05E	34.05N	1.48988	Landrace	Northern-area group
G258	Lvjingzhima	China	123.18E	47.34N	1.29954	Landrace	Northern-area group
G259	Baizhima	China	129.56E	46.31N	2.0664	Landrace	Northern-area group
G260	Zhima	China	124.29E	45.50N	1.56436	Landrace	Northern-area group
G261	Bacha	China	123.49E	43.51N	8.00586	Landrace	Northern-area group
G262	Baizhima	China	82.99E	46.75N	2.25465	Landrace	Northern-area group
G263	Batongzhima	China	116.09E	38.71N	2.6766	Landrace	Northern-area group
G264	Baizhima	China	111.51E	36.08N	3.54013	Landrace	Northern-area group
G265	Baizhima	China	112.92E	35.79N	1.68169	Landrace	Northern-area group
G266	Fenchazhima	China	111.22E	35.14N	3.01697	Landrace	Northern-area group
G267	Zhima	China	113.04E	36.53N	3.33627	Landrace	Northern-area group
G268	Fenchazhima	China	111.47E	35.64N	1.78325	Landrace	Northern-area group
G269	Heizhima	China	112.34E	37.61N	1.48482	Landrace	Northern-area group
G270	Datoubang	China	121.41E	29.65N	1.43763	Landrace	Southern-area group
G271	Liutiaoqing	China	120.43E	29.05N	1.5753	Landrace	Southern-area group
G272	Baizhima	China	121.41E	29.65N	1.26794	Landrace	Southern-area group
G273	Duozhiheizhima	China	120.73E	28.85N	2.41191	Landrace	Southern-area group
G274	Baizhima	China	108.74E	27.22N	2.04782	Landrace	Southern-area group
G275	Baizhima	China	105.18E	25.44N	2.01135	Landrace	Southern-area group
G276	Baizhima	China	108.49E	22.75N	9.03827	Landrace	Southern-area group
G277	Baizhima	China	109.23E	23.73N	2.57165	Landrace	Southern-area group
G278	Shangningaizhima	China	108.66E	24.06N	1.94216	Landrace	Southern-area group
G279	Heizhima	China	115.17E	23.64N	1.43141	Landrace	Southern-area group
G280	Zhima	China	125.30E	43.35N	1.878	Landrace	Northern-area group
G281	Huangzhima	China	95.26E	25.22N	1.29	Landrace	Southern-area group
G282	Sisuozhima	China	119.65E	29.10N	2.09723	Landrace	Southern-area group
G283	Liusuozhima	China	119.49E	28.45N	6.43821	Landrace	Northern-area group
G284	Zhima	China	111.48E	28.90N	2.53201	Landrace	Southern-area group
G285	Huangzhima	China	108.12E	28.26N	1.51068	Landrace	Southern-area group
G286	Zhima	China	106.82E	28.14N	2.3839	Landrace	Southern-area group
G287	Baizhima	China	108.84E	27.69N	2.74431	Landrace	Southern-area group
G288	Heizhima	China	107.88E	25.41N	2.3295	Landrace	Southern-area group
G289	Baizhima	China	117.61E	24.12N	1.3997	Landrace	Southern-area group
G290	Heizhima	China	119.30E	26.08N	1.96418	Landrace	Southern-area group
G291	Zhima	China	117.43E	23.70N	2.14395	Landrace	Southern-area group
G292	Baizhima	China	107.98E	22.15N	3.636	Landrace	Southern-area group
G293	Heizhima	China	111.27E	24.82N	2.12974	Landrace	Southern-area group
G294	Silengzhima	China	109.58E	19.52N	1.19918	Landrace	Southern-area group
G295	Heizhima	China	109.45E	19.24N	1.04836	Landrace	Southern-area group
G296	Tainanheixuan2hao	China	120.31E	23.31N	2.27726	Landrace	Southern-area group
G297	Zhima	China	121.79E	41.60N	1.83478	Landrace	Northern-area group
G298	Zhima	China	120.33E	40.33N	2.49271	Landrace	Northern-area group
G299	Bawangbian	China	117.30E	39.73N	2.07052	Landrace	Southern-area group
G300	Bawangbian	China	117.06E	39.38N	2.39222	Landrace	Northern-area group
G301	Dengmingsizhima	China	116.53E	37.88N	1.93355	Landrace	Northern-area group
G302	Zihuazhima	China	114.83E	38.04N	1.43242	Landrace	Northern-area group
G303	Sangucha	China	114.95E	36.78N	1.7962	Landrace	Northern-area group
G304	Xiaobacha	China	115.97E	37.34N	1.7304	Landrace	Northern-area group
G305	Zhima	China	115.02E	37.21N	2.44915	Landrace	Northern-area group
G306	Wenrenheizhima	China	115.48E	38.76N	1.57732	Landrace	Northern-area group
G307	Laohongzhima	China	111.48E	33.14N	4.70583	Landrace	Northern-area group
G308	Baizhima	China	112.58E	35.09N	4.76148	Landrace	Northern-area group
G309	Yeersan	China	114.63E	32.96N	3.50188	Landrace	Northern-area group
G310	Xiaobiangan	China	123.18E	47.34N	1.7498	Landrace	Northern-area group
G311	Dayesan	China	123.18E	47.34N	2.174	Landrace	Northern-area group
G312	Huozhima	China	123.18E	47.34N	1.46745	Landrace	Northern-area group
G313	Dabacha	China	123.42E	46.39N	1.28342	Landrace	Northern-area group
G314	Gedaqing	China	123.18E	47.34N	1.40478	Landrace	Northern-area group
G315	Maozhima	China	125.08E	45.51N	0.972034	Landrace	Northern-area group
G316	Baizhima	China	125.08E	45.51N	2.58778	Landrace	Northern-area group
G317	Zhima	China	125.18E	44.42N	2.61111	Landrace	Northern-area group
G318	Dabacha	China	126.04E	42.68N	2.22439	Landrace	Northern-area group
G319	Huozhima	China	124.01E	45.00N	1.193	Landrace	Northern-area group
G320	Bacha	China	122.77E	45.34N	1.59507	Landrace	Northern-area group
G321	Zhima	China	123.97E	44.27N	1.67232	Landrace	Northern-area group
G322	Batong	China	124.77E	40.73N	3.0365	Landrace	Northern-area group
G323	Zhima	China	90.21E	42.86N	4.87901	Landrace	Northern-area group
G324	Huangzhima	China	85.62E	44.32N	1.4114	Landrace	Northern-area group
G325	Zhima	China	86.56E	42.06N	4.72214	Landrace	Northern-area group
G326	Zhima	China	80.24E	41.27N	2.4922	Landrace	Northern-area group
G327	Zhima	China	75.86E	39.38N	1.2211	Landrace	Northern-area group
G328	Longshanzhima	China	118.77E	32.05N	1.94736	Landrace	Southern-area group
G329	Chama	China	117.19E	34.27N	3.31283	Landrace	Northern-area group
G330	Deleilei	China	119.42E	32.39N	3.06893	Landrace	Northern-area group
G331	Youma	China	115.93E	30.08N	2.82325	Landrace	Southern-area group
G332	Zhima	China	95.26E	25.22N	3.23994	Landrace	Southern-area group
G333	Aijiaojinhuangma	China	116.26E	28.36N	1.02005	Landrace	Southern-area group
G334	Baizhima	China	105.22E	25.83N	2.81579	Landrace	Northern-area group
G335	Heizhima	China	105.65E	25.39N	1.50213	Landrace	Southern-area group
G336	Luorongchuanma	China	109.74E	24.49N	1.61147	Landrace	Southern-area group
G337	Chengxiangheizhima	China	107.91E	22.64N	1.31369	Landrace	Southern-area group
G338	Heizhima	China	110.25E	21.38N	1.28619	Landrace	Southern-area group
G339	Silengzhima	China	115.89E	24.57N	1.17806	Landrace	Southern-area group
G340	Baizhima	China	110.32E	19.70N	1.305	Landrace	Southern-area group
G341	Hanguangchanshensileng	China	113.40E	24.17N	1.74163	Landrace	Southern-area group
G342	Chizhima	China	110.40E	21.19N	1.4975	Landrace	Southern-area group
G343	Baizhima	China	109.84E	19.05N	3.68962	Landrace	Southern-area group
G344	Zhima	China	119.39E	41.24N	1.47895	Landrace	Northern-area group
G345	Xinyangbaizhima	China	120.26E	33.77N	5.65325	Landrace	Northern-area group
G346	Baizhima	China	120.14E	33.39N	2.49263	Landrace	Southern-area group
G347	Baizhima	China	119.57E	31.75N	3.68284	Landrace	Southern-area group
G348	Heizhima	China	120.46E	33.20N	2.62913	Landrace	Southern-area group
G349	Chama	China	121.08E	32.09N	2.38784	Landrace	Southern-area group
G350	Luanshanheizhima	China	113.34E	27.00N	3.32587	Landrace	Southern-area group
G351	Heizhima	China	113.57E	28.71N	2.04223	Landrace	Southern-area group
G352	Shuanghuzhima	China	111.12E	29.43N	1.19594	Landrace	Southern-area group
G353	Zhima	China	111.48E	28.90N	2.82277	Landrace	Southern-area group
G354	Tianwanhongzhima	China	110.18E	28.02N	1.59751	Landrace	Southern-area group
G355	Zhima	China	110.84E	26.43N	1.91105	Landrace	Southern-area group
G356	Hukouzhima	China	113.55E	26.80N	1.3044	Landrace	Southern-area group
G357	Zhima	China	110.40E	28.46N	1.86749	Landrace	Southern-area group
G358	Baizhima	China	116.09E	25.09N	4.54701	Landrace	Southern-area group
G359	Heizhima	China	118.14E	24.74N	4.02833	Landrace	Southern-area group
G360	Heizhima	China	117.60E	26.22N	1.58775	Landrace	Southern-area group
G361	Baizhima	China	119.99E	26.88N	1.51437	Landrace	Northern-area group
G362	Baizhima	China	118.03E	27.76N	3.60115	Landrace	Northern-area group
G363	Baizhima	China	116.35E	25.83N	4.68082	Landrace	Northern-area group
G364	Heizhima	China	117.33E	27.54N	5.2868	Landrace	Southern-area group
G365	Zhima	China	99.40E	23.54N	1.67088	Landrace	Southern-area group
G366	Zhima	China	101.54E	25.03N	2.09723	Landrace	Southern-area group
G367	Meiziyihaozhima	China	102.92E	26.92N	2.89399	Landrace	Northern-area group
G368	Zhima	China	100.56E	25.48N	2.96623	Landrace	Southern-area group
G369	Baizhima	China	NA	NA	1.57498	Landrace	Southern-area group
G370	Baizhima	China	101.67E	26.06N	1.81107	Landrace	Southern-area group
G371	Zhima(248hao)	China	102.74E	23.17N	1.72453	Landrace	Southern-area group
G372	Zhima	China	101.28E	25.20N	2.04229	Landrace	Southern-area group
G373	Zhima	China	101.99E	24.08N	1.53096	Landrace	Southern-area group
G374	Baizhima	China	109.84E	19.05N	7.50678	Landrace	Southern-area group
G375	Tainanheixuan2hao	China	120.31E	23.31N	1.734	Landrace	Southern-area group
G376	Tainanbaixuan2hao	China	120.31E	23.31N	6.7889	Landrace	Southern-area group
G377	Baizhima	China	107.25E	31.93N	1.69792	Landrace	Southern-area group
G378	Mazhima	China	107.72E	31.36N	4.49112	Landrace	Southern-area group
G379	Zhima	China	106.29E	32.22N	1.50875	Landrace	Southern-area group
G380	Zhuanjiaolou	China	106.83E	32.36N	1.93908	Landrace	Southern-area group
G381	Zhima	China	103.57E	28.26N	2.11734	Landrace	Southern-area group
G382	Huangzhima	China	105.23E	32.58N	8.19497	Landrace	Southern-area group
G383	Zhima	China	104.44E	31.83N	1.30159	Landrace	Southern-area group
G384	Zhima	China	102.17E	28.55N	1.59457	Landrace	Southern-area group
G385	Zhima	China	101.51E	27.42N	2.28189	Landrace	Southern-area group
G386	Zhima	China	104.53E	32.41N	1.80113	Landrace	Southern-area group
G387	Zhima	China	103.13E	28.33N	5.31794	Landrace	Southern-area group
G388	Zhima	China	103.57E	28.26N	1.50987	Landrace	Southern-area group
G389	Bendizhima	China	101.55E	26.91N	2.47001	Landrace	Southern-area group
G390	Heizhima	China	105.83E	32.44N	2.13705	Landrace	Southern-area group
G391	Heizhima	China	102.11E	26.89N	1.70788	Landrace	Southern-area group
G392	99-2188	China	NA	NA	1.98802	Modern cultivar	Southern-area group
G393	Zhima	China	122.07E	46.06N	3.5349	Landrace	Southern-area group
G394	Zhima	China	121.31E	43.60N	8.20437	Landrace	Northern-area group
G395	Zhima	China	123.31E	44.12N	3.75789	Landrace	Northern-area group
G396	Zhima	China	121.55E	45.38N	2.05368	Landrace	Northern-area group
G397	Ezhi1hao	China	NA	NA	3.7743	Modern cultivar	Southern-area group
G398	Ezhi2hao	China	NA	NA	2.32507	Modern cultivar	Southern-area group
G399	Ezhi5hao	China	NA	NA	7.87135	Modern cultivar	Southern-area group
G400	Ezhi6hao	China	NA	NA	2.91814	Modern cultivar	Southern-area group
G401	Zhongfengzhiyihao	China	NA	NA	5.02434	Modern cultivar	Southern-area group
G402	Zhongzhi10	China	NA	NA	1.37583	Modern cultivar	Southern-area group
G403	Zhongzhi11	China	NA	NA	1.30939	Modern cultivar	Southern-area group
G404	Zhongzhi16	China	NA	NA	1.74025	Modern cultivar	Northern-area group
G405	98N09	China	NA	NA	2.69481	Modern cultivar	Southern-area group
G406	Shanzhi3hao	China	NA	NA	2.63257	Modern cultivar	Southern-area group
G407	Zhongzhi21	China	NA	NA	10.3461	Modern cultivar	Southern-area group
G408	Jinhuangma	China	116.26E	28.36N	1.29514	Landrace	Southern-area group
G409	UCLA83	Venezuela	69.52W	9.52N	1.24364	NA	Southern-area group
G410	VIR 80	Uzbekistan	69.13E	41.16N	3.77446	NA	Northern-area group
G411	VIR 136	Armenia	44.51E	40.11N	1.45286	NA	Northern-area group
G412	VIR 145	Armenia	44.51E	40.11N	1.64613	NA	Northern-area group
G413	VIR 146	America	97.44W	30.17N	0.698791	NA	Northern-area group
G414	VIR 202	Turkey	30.05E	37.12N	3.76903	NA	Southern-area group
G415	VIR 207	Turkey	30.05E	37.12N	1.31	NA	Northern-area group
G416	VIR 214	Turkey	29.07E	36.39N	2.04503	NA	Northern-area group
G417	VIR 231	Greece	23.25E	37.05N	7.06095	NA	Southern-area group
G418	VIR 825	Uzbekistan	69.13E	41.16N	4.19922	NA	Northern-area group
G419	VIR 896	Uzbekistan	69.13E	41.16N	3.58198	NA	Northern-area group
G420	VIR 899	Russia	39.26E	45.22N	3.66338	NA	Southern-area group
G421	VIR 908	Turkmenistan	58.38E	37.95N	3.42469	NA	Northern-area group
G422	VIR 921	Russia	39.26E	45.22N	1.28174	NA	Northern-area group
G423	VIR 1598	Columbia	75.14W	6.36N	4.37193	NA	Northern-area group
G424	VIR 1767	Russia	39.26E	45.22N	6.53276	NA	Northern-area group
G425	ZM11-01	Sudan	32.40E	15.45N	2.48502	NA	Southern-area group
G426	ZM11-17	Burma	96.09E	16.48N	4.04019	NA	Southern-area group
G427	ZM11-18	Burma	96.09E	16.48N	4.06409	NA	Southern-area group
G428	Jinkouzhima	Tanzania	37.51E	7.13S	4.1614	NA	Southern-area group
G429	Tashigan122	Uzbekistan	69.13E	41.16N	4.08907	NA	Southern-area group
G430	Bao84	Bulgaria	25.22E	41.41N	5.24251	NA	Southern-area group
G431	Tha Dun Byu	Burma	96.06E	19.45N	2.83205	NA	Southern-area group
G432	Heizhima	Vietnam	103.53E	21.57N	1.92126	NA	Southern-area group
G433	Heizhima	Vietnam	105.58E	21.48N	4.69587	NA	Southern-area group
G434	NA	United Arab Emirates	54.22E	24.28N	3.42629	NA	Southern-area group
G435	NA	United Arab Emirates	54.22E	24.28N	1.66067	NA	Southern-area group
G436	K1	Guinea	13.40W	9.32N	3.96873	NA	Southern-area group
G437	Heizhima	Mexico	102.33W	23.38N	16.2504	NA	Northern-area group
G438	Guba-3	Cuba	82.23W	23.70N	2.28771	NA	Southern-area group
G439	341(34)	Japan	136.50E	35.12N	1.58488	NA	Northern-area group
G440	10(27)	Japan	136.50E	35.12N	1.37329	NA	Northern-area group
G441	110(1)	Japan	136.50E	35.12N	2.21683	NA	Southern-area group
G442	435(40)	Japan	136.50E	35.12N	4.4262	NA	Northern-area group
G443	523(41)	Japan	136.50E	35.12N	0.637922	NA	Northern-area group
G444	Teras	Mexico	99.55W	25.25N	3.95675	NA	Southern-area group
G445	TKV-334(22)	Japan	136.50E	35.12N	2.31545	NA	Northern-area group
G446	TKV-309(23)	Japan	136.50E	35.12N	2.81843	NA	Northern-area group
G447	360(36)	Japan	136.50E	35.12N	3.82691	NA	Northern-area group
G448	723(38)	Japan	136.50E	35.12N	2.40276	NA	Northern-area group
G449	U.C.R/82NO209shat	America	97.32W	35.29N	1.60469	NA	Southern-area group
G450	Margo short	Mozambique	32.40E	25.11S	2.24153	NA	Northern-area group
G451	Margo tall	Mozambique	32.40E	25.11S	1.69276	NA	Northern-area group
G452	Oro short	Mozambique	32.40E	25.11S	2.64427	NA	Southern-area group
G453	323(4)	Japan	136.50E	35.12N	1.60203	NA	Northern-area group
G454	384(7)	Japan	136.50E	35.12N	1.15507	NA	Northern-area group
G455	U.C.R/82NO14NS	America	97.44W	30.17N	1.1926	NA	Southern-area group
G456	342(5)	Japan	136.50E	35.12N	2.35242	NA	Northern-area group
G457	TKV-726(16)	Japan	136.50E	35.12N	1.9897	NA	Northern-area group
G458	725(39)	Japan	136.50E	35.12N	2.44459	NA	Northern-area group
G459	301(3)	Japan	136.50E	35.12N	5.2017	NA	Northern-area group
G460	Oro tall	Mozambique	32.40E	25.11S	1.72889	NA	Southern-area group
G461	Zirra	Mozambique	32.35E	25.58S	2.34304	NA	Northern-area group
G462	C-50	India	72.12E	26.20N	2.00198	NA	Southern-area group
G463	Ty-13	India	71.09E	23.14N	3.03361	NA	Southern-area group
G464	Phule til No. 1	India	73.42E	22.43N	1.71526	NA	Southern-area group
G465	Teras	Mexico	99.55W	25.25N	3.05025	NA	Northern-area group
G466	Suke No.5	Mozambique	32.35E	25.58S	2.40224	NA	Northern-area group
G467	Gouri	India	76.02E	23.17N	1.0475	NA	Southern-area group
G468	Inamar	Mozambique	32.35E	25.58S	3.41217	NA	Southern-area group
G469	Oro 9/71	Mozambique	32.35E	25.58S	2.65371	NA	Southern-area group
G470	Jori	Mexico	99.55W	25.25N	2.13375	NA	Southern-area group
G471	U.c.R/82NO 17NS	America	97.32W	35.29N	2.66107	NA	Southern-area group
G472	U.c.R/82 207shat	America	97.32W	35.29N	2.64923	NA	Southern-area group
G473	U.C.R/8211NS	America	97.44W	30.17N	1.90238	NA	Southern-area group
G474	U.C.R/82NO12NS	America	97.44W	30.17N	1.45458	NA	Southern-area group
G475	U.C.R/82NO16NS	America	86.37W	34.42N	1.93316	NA	Southern-area group
G476	U.C.R/82NO7NS	America	97.44W	30.17N	4.03644	NA	Southern-area group
G477	U.C.R/82NO8NS	America	97.44W	30.17N	5.16396	NA	Southern-area group
G478	U.C.R/82NO201NS	America	97.44W	30.17N	2.0851	NA	Southern-area group
G479	Nian(Pungnyon)	South Korea	125.48E	35.38N	1.85485	NA	Southern-area group
G480	ZhenzhuSesame	South Korea	126.58E	37.33N	1.88429	NA	Southern-area group
G481	Danbai	South Korea	126.58E	37.33N	1.10591	NA	Southern-area group
G482	Andong	South Korea	127.48E	35.34N	1.17564	NA	Northern-area group
G483	Guangchan	South Korea	126.58E	37.33N	0.811365	NA	Southern-area group
G484	Anchan	South Korea	126.58E	37.33N	3.59875	NA	Northern-area group
G485	Shuiyuan117	South Korea	127.14E	37.04N	1.04378	NA	Northern-area group
G486	Rucheng	South Korea	127.34E	36.05N	3.8132	NA	Northern-area group
G487	U.C.R/82No208sha	America	97.44W	30.17N	2.28773	NA	Southern-area group
G488	Jinback	South Korea	127.07E	34.58N	2.66744	NA	Northern-area group
G489	Yeoju-1	South Korea	127.32E	37.14N	1.14522	NA	Southern-area group
G490	YouxianxingNO.6	America	84.16W	33.13N	3.56711	NA	Northern-area group
G491	YouxianxingNO.4	America	84.16W	33.13N	3.1352	NA	Southern-area group
G492	84013	Thailand	99.10E	18.34N	3.58618	NA	Southern-area group
G493	MK60	Thailand	100.33E	18.19N	3.58114	NA	Southern-area group
G494	NW1	Thailand	99.29E	16.12N	2.31626	NA	Southern-area group
G495	His-173	Philippines	120.35E	17.20N	3.66008	NA	Southern-area group
G496	His-167	Philippines	120.35E	17.20N	2.52161	NA	Southern-area group
G497	No.604	Italy	12.29E	41.53N	1.11034	NA	Northern-area group
G498	No.763	Italy	12.29E	41.53N	2.93667	NA	Northern-area group
G499	Unon Rachathani-1	Thailand	99.51E	14.46N	6.03858	NA	Southern-area group
G500	GMS-1	America	112.05W	33.31N	2.68822	NA	Southern-area group
G501	Potepye	Burma	96.06E	19.45N	2.73845	NA	Southern-area group
G502	Patiae-1	Burma	96.50E	21.58N	1.74168	NA	Southern-area group
G503	91-2003	Israel	34.46E	32.04N	2.09259	NA	Southern-area group
G504	91-2191	Israel	34.46E	32.04N	1.38878	NA	Southern-area group
G505	No.835-1	Bangladesh	90.24E	23.42N	1.40895	NA	Southern-area group
G506	Sursari Kall Til-20	Nepal	85.19E	27.42N	2.94204	NA	Southern-area group
G507	91-2299	Israel	34.46E	32.04N	2.3919	NA	Southern-area group
G508	Boder Racet	Thailand	100.31E	13.45N	1.77248	NA	Southern-area group
G509	Isi-12	Philippines	120.17E	15.54N	2.41096	NA	Southern-area group
G510	393-3Bo	Thailand	101.01E	15.53N	2.98892	NA	Southern-area group
G511	MKS-II-82266	Thailand	100.31E	13.45N	1.28305	NA	Southern-area group
G512	Magwe 719	Burma	96.50E	21.58N	1.26595	NA	Southern-area group
G513	Padathar	Burma	96.50E	21.58N	1.71829	NA	Southern-area group
G514	Maeshae	Burma	95.39E	19.08N	1.37165	NA	Southern-area group
G515	Sinyadanar	Burma	95.39E	19.08N	1.07609	NA	Southern-area group
G516	Ses-11	Bangladesh	90.24E	23.42N	2.49619	NA	Southern-area group
G517	No.016211	Italy	12.29E	41.53N	3.77679	NA	Northern-area group
G518	His-167	Philippines	120.35E	17.20N	1.59321	NA	Northern-area group
G519	METHILA	India	79.19E	28.10N	4.02778	NA	Southern-area group
G520	HNNAN-NI	India	77.22E	24.34N	0.9556	NA	Southern-area group
G521	SINYA DANA-2	India	75.58E	21.06N	1.80749	NA	Southern-area group
G522	SINYA DANA-3	India	75.58E	21.06N	1.91723	NA	Southern-area group
G523	912305	Israel	34.46E	32.04N	1.09915	NA	Southern-area group
G524	Boder Racet	Thailand	100.31E	13.45N	1.1994	NA	Southern-area group
G525	Potepye	Burma	95.39E	19.08N	2.20279	NA	Southern-area group
G526	Ses-11	Bangladesh	90.24E	23.42N	2.63559	NA	Southern-area group
G527	EC－343404	India	77.32E	10.27N	8.86632	NA	Northern-area group
G528	EC－342782	India	79.07E	14.11N	1.21793	NA	Northern-area group
G529	EC－342783	India	81.34E	17.20N	1.24857	NA	Southern-area group
G530	EC－351868	India	84.38E	20.53N	5.57502	NA	Southern-area group
G531	EC－355640	India	87.31E	22.55N	2.38042	NA	Southern-area group
G532	EC－355666	India	84.02E	20.46N	1.68733	NA	Southern-area group
G533	EC－357315	India	89.28E	26.29N	1.96601	NA	Southern-area group
G534	EC－350643	India	76.20E	19.12N	0.749828	NA	Northern-area group
G535	EC－357032	India	76.13E	12.46N	5.60462	NA	Northern-area group
G536	C.B	Mexico	99.55W	25.25N	4.09827	NA	Southern-area group
G537	Guojillo	Mexico	108.30W	29.34N	1.07162	NA	Southern-area group
G538	S.J	Mexico	108.30W	29.34N	1.88579	NA	Southern-area group
G539	68·544	Nicaragua	86.15W	12.08N	4.53417	NA	Southern-area group
G540	726	Afghanistan	69.10E	34.31N	1.94986	NA	Southern-area group
G541	TC-25	India	71.34E	26.11N	5.19906	NA	Southern-area group
G542	68-546	Nicaragua	86.15W	12.08N	1.16047	NA	Southern-area group
G543	L-185	Egypt	31.15E	30.03N	2.17642	NA	Northern-area group
G544	116	Mexico	108.30W	29.34N	2.77064	NA	Southern-area group
G545	668	Mexico	102.33W	23.38N	1.89731	NA	Northern-area group
G546	697	Nepal	85.19E	27.42N	1.26071	NA	Southern-area group
G547	846	India	71.02E	21.39N	1.6591	NA	Southern-area group
G548	865	India	69.50E	23.42N	2.53103	NA	Southern-area group
G549	874	India	75.02E	27.06N	2.15898	NA	Southern-area group
G550	891	India	72.38E	26.33N	3.17467	NA	Southern-area group
G551	1034	Israel	34.46E	32.04N	3.04849	NA	Southern-area group
G552	1108	Mexico	102.33W	23.38N	1.67889	NA	Northern-area group
G553	1018	Pakistan	73.04E	31.25N	1.45075	NA	Northern-area group
G554	1131	Pakistan	73.04E	31.25N	1.6306	NA	Southern-area group
G555	1139	Pakistan	72.56E	33.30N	1.86677	NA	Southern-area group
G556	Zhima9	Vietnam	105.51E	21.02N	1.6156	NA	Southern-area group
G557	Zhima1	Vietnam	105.11E	20.25N	5.78773	NA	Southern-area group
G558	Zhima18	Vietnam	106.41E	17.12N	3.98186	NA	Southern-area group
G559	Zhima21	Vietnam	105.51E	21.02N	1.02472	NA	Southern-area group
G560	Zhima20	Vietnam	106.03E	17.52N	2.80661	NA	Southern-area group
G561	Me den	America	112.05W	33.31N	1.08898	NA	Southern-area group
G562	Noa do	America	112.05W	33.31N	1.7254	NA	Southern-area group
G563	UCLA90	Venezuela	70.10W	10.31N	1.06206	NA	Southern-area group
G564	Zhongzhi23	China	NA	NA	1.43609	Modern cultivar	Southern-area group
G565	Luozhi21	China	NA	NA	1.15104	Modern cultivar	Southern-area group
G566	UCV3	Venezuela	70.10W	10.31N	4.19865	NA	Southern-area group
G567	Heizhima	Bangladesh	90.24E	23.42N	1.10612	NA	Southern-area group
G568	Zongsezhima	Bangladesh	90.24E	23.42N	1.04348	NA	Southern-area group
G569	Zhima002	Vietnam	108.03E	15.26N	0.655466	NA	Southern-area group
G570	Zhima012	Vietnam	107.51E	11.26N	4.78281	NA	Southern-area group
G571	Zhima035	Vietnam	108.31E	12.19N	1.75408	NA	Southern-area group
G572	Zhima052	Vietnam	107.37E	11.08N	3.13965	NA	Southern-area group
G573	Zhima066	Vietnam	108.14E	11.31N	1.59391	NA	Southern-area group
G574	Zhima101	Vietnam	105.51E	21.02N	0.828632	NA	Southern-area group
G575	Zhima102	Vietnam	108.43E	12.08N	1.08488	NA	Southern-area group
G576	Zhima105	Vietnam	107.54E	13.56N	1.16789	NA	Southern-area group
G577	Zhima10	Vietnam	106.11E	20.32N	3.40873	NA	Southern-area group
G578	Zhima15	Vietnam	105.51E	21.02N	2.55343	NA	Southern-area group
G579	Zhima30	Vietnam	105.01E	21.14N	1.60844	NA	Southern-area group
G580	Zhima40	Vietnam	106.51E	21.27N	2.43792	NA	Northern-area group
G581	PI 229668 02	Argentina	58.12W	35.26S	2.54979	NA	Southern-area group
G582	PI 229673 02	Argentina	58.12W	34.26S	1.70539	NA	Southern-area group
G583	Ezhi7hao	China	NA	NA	3.19823	Modern cultivar	Southern-area group
G584	PI 265515 01	Venezuela	64.20W	9.39N	2.55066	NA	Southern-area group
G585	PI 265516 01	Venezuela	64.20W	9.39N	1.1567	NA	Southern-area group
G586	PI 320959 01	Venezuela	66.54W	10.27N	1.41659	NA	Southern-area group
G587	PI 320960 01	Venezuela	66.54W	10.27N	1.20306	NA	Southern-area group
G588	NA	United Arab Emirates	54.22E	24.28N	1.84436	NA	Southern-area group
G589	NA	United Arab Emirates	54.22E	24.28N	1.59205	NA	Southern-area group
G590	NA	United Arab Emirates	54.22E	24.28N	2.59278	NA	Southern-area group
G591	K1	Guinea	13.40W	9.32N	4.94319	NA	Southern-area group
G592	K1	Guinea	13.40W	9.32N	4.79294	NA	Southern-area group
G593	K2	Guinea	13.40W	9.32N	0.579868	NA	Southern-area group
G594	K2	Guinea	13.40W	9.32N	3.91296	NA	Southern-area group
G595	K4	Guinea	13.40W	9.32N	1.28745	NA	Southern-area group
G596	Calinda	America	112.05W	33.31N	3.1268	NA	Northern-area group
G597	Margo	America	112.05W	33.31N	1.30211	NA	Northern-area group
G598	Guba-1	Cuba	82.23W	23.07N	1.03937	NA	Southern-area group
G599	Guba-2	Cuba	82.23W	23.07N	1.98761	NA	Southern-area group
G600	Guba-3	Cuba	82.23W	23.07N	1.42613	NA	Southern-area group
G601	Guba-4	Cuba	82.23W	23.07N	1.41227	NA	Southern-area group
G602	VIR 741	Uzbekistan	69.13E	41.16N	1.17326	NA	Northern-area group
G603	Zhima(8131)	China	117.90E	28.43N	1.38021	Landrace	Southern-area group
G604	Zhongzhi15hao	China	NA	NA	2.28531	Modern cultivar	Southern-area group
G605	Yiyangbai	China	112.17E	34.51N	3.71692	Landrace	Southern-area group
G606	Zihuayeersan	China	114.26E	33.27N	2.35199	Landrace	Northern-area group
G607	EC－342782	India	79.30E	29.38N	2.11859	NA	Southern-area group
G608	Baizhima	China	109.84E	19.05N	2.58156	Landrace	Southern-area group
G609	Heizhima	Burma	96.09E	16.48N	1.03245	NA	Southern-area group
G610	Zhongzhi13	China	NA	NA	1.13205	Modern cultivar	Southern-area group
G611	H98	China	115.93E	30.08N	0.896569	Landrace	Southern-area group
G612	YouxianxingNO.3	America	84.16W	33.13N	3.41146	NA	Southern-area group
G613	Zhima	China	116.34E	35.41N	2.95282	Landrace	Northern-area group
G614	Mishuozhima	China	120.23E	29.26N	2.68933	Landrace	Southern-area group
G615	U.C.R/82NOINS	America	97.44W	30.17N	1.12601	NA	Southern-area group
G616	Jizhi1hao	China	NA	NA	1.64662	Modern cultivar	Southern-area group
G617	Zhima	Vietnam	106.11E	17.47N	2.28195	NA	Northern-area group
G618	Bahuama	China	117.07E	28.69N	2.51015	Landrace	Southern-area group
G619	Shuiyuan117	South Korea	127.14E	37.04N	2.9866	NA	Southern-area group
G620	Xiangheizhi2078	China	NA	NA	10.3958	Modern cultivar	Southern-area group
G621	Silengcao	China	115.81E	32.90N	4.24035	Landrace	Southern-area group
G622	Jinzhi2hao	China	NA	NA	2.7365	Modern cultivar	Northern-area group
G623	725	Afghanistan	69.10E	34.31N	3.06426	NA	Southern-area group
G624	847	India	72.29E	25.56N	4.17499	NA	Southern-area group
G625	CLSU-1	Philippines	120.59E	14.36N	2.56642	NA	Southern-area group
G626	L161	Egypt	31.15E	30.03N	4.58229	NA	Northern-area group
G627	NA	China	NA	NA	2.17117	Landrace	Southern-area group
G628	NA	United Arab Emirates	54.22E	24.28N	2.05516	NA	Southern-area group
G629	K1	Guinea	13.40W	9.32N	3.89542	NA	Southern-area group
G630	Suke No.5	Mozambique	32.35E	25.58S	4.18221	NA	Southern-area group
G631	Jasbrouk	Mozambique	32.35E	25.58S	3.39915	NA	Southern-area group
G632	Baizhima	China	110.23E	32.23N	5.8593	Landrace	Southern-area group
G633	Zhongzhi12	China	NA	NA	2.26174	Modern cultivar	Southern-area group
G634	Zhongzhi1hao	China	NA	NA	1.54665	Modern cultivar	Southern-area group
G635	Zhongzhi2hao	China	NA	NA	2.39748	Modern cultivar	Southern-area group
G636	Yuzhi4hao	China	NA	NA	1.09968	Modern cultivar	Southern-area group
G637	Yuzhi8hao	China	NA	NA	2.07665	Modern cultivar	Southern-area group
G638	Zhengzhi13	China	NA	NA	1.90246	Modern cultivar	Southern-area group
G639	Zhengzhi14	China	NA	NA	1.93848	Modern cultivar	Southern-area group
G640	Luozhi12	China	NA	NA	2.14731	Modern cultivar	Southern-area group
G641	Luozhi16	China	NA	NA	2.84057	Modern cultivar	Southern-area group
G642	Yuzhi18	China	NA	NA	1.77117	Modern cultivar	Southern-area group
G643	Zhuzhi11	China	NA	NA	1.50007	Modern cultivar	Southern-area group
G644	Zhuzhi18	China	NA	NA	2.76939	Modern cultivar	Southern-area group
G645	Ganzhi3hao	China	NA	NA	1.85049	Modern cultivar	Southern-area group
G646	Suxianzhima	China	116.58E	33.37N	1.88261	Landrace	Northern-area group
G647	Wanzhi1hao	China	NA	NA	5.55401	Modern cultivar	Southern-area group
G648	Wanzhi2hao	China	NA	NA	1.6499	Modern cultivar	Southern-area group
G649	Wucuolian	China	108.48E	34.30N	4.88594	Landrace	Southern-area group
G650	Jizhi2hao	China	NA	NA	1.45081	Modern cultivar	Northern-area group
G651	Jizhi1hao	China	NA	NA	2.32954	Modern cultivar	Southern-area group
G652	Jizhi2hao	China	NA	NA	1.78997	Modern cultivar	Southern-area group
G653	Liaopinzhi1	China	NA	NA	2.23451	Modern cultivar	Northern-area group
G654	Liaopinzhi2	China	NA	NA	8.15409	Modern cultivar	Northern-area group
G655	Jinzhi4hao	China	NA	NA	0.963981	Modern cultivar	Southern-area group
G656	Ezhi4hao	China	NA	NA	1.42992	Modern cultivar	Southern-area group
G657	Hangzhi2hao	China	NA	NA	1.45191	Modern cultivar	Southern-area group
G658	Zhongzhi14	China	NA	NA	2.52996	Modern cultivar	Southern-area group
G659	Zhongzhi17	China	NA	NA	1.0679	Modern cultivar	Southern-area group
G660	Zhongzhi28	China	NA	NA	2.41558	Modern cultivar	Southern-area group
G661	Zhongzhi3hao	China	NA	NA	2.85857	Modern cultivar	Southern-area group
G662	Zhongzhi5hao	China	114.33E	30.35N	2.63308	Landrace	Southern-area group
G663	Zhongzhi7hao	China	NA	NA	1.40473	Modern cultivar	Southern-area group
G664	Zhongzhi8hao	China	114.33E	30.35N	1.06462	Landrace	Southern-area group
G665	Yuzhi11hao	China	NA	NA	1.86917	Modern cultivar	Southern-area group
G666	Yuzhi14	China	NA	NA	2.42473	Modern cultivar	Southern-area group
G667	Yuzhi1hao	China	NA	NA	1.55255	Modern cultivar	Southern-area group
G668	Xin5hao	China	NA	NA	1.19519	Modern cultivar	Southern-area group
G669	Yuzhi10hao	China	NA	NA	3.40395	Modern cultivar	Southern-area group
G670	Yuzhi5hao	China	NA	NA	1.44302	Modern cultivar	Southern-area group
G671	Yuzhi6hao	China	NA	NA	1.59277	Modern cultivar	Southern-area group
G672	Yuzhi7hao	China	NA	NA	2.20738	Modern cultivar	Southern-area group
G673	Zhengzhi04C85	China	NA	NA	5.39713	Modern cultivar	Southern-area group
G674	Zhengzhi12hao	China	NA	NA	3.12478	Modern cultivar	Southern-area group
G675	Zhengzhi2010	China	NA	NA	1.51006	Modern cultivar	Southern-area group
G676	Zhengzhi2hao	China	NA	NA	2.6057	Modern cultivar	Southern-area group
G677	Zhengzhi98N09	China	NA	NA	2.00006	Modern cultivar	Southern-area group
G678	Zhengzhi97C01	China	NA	NA	2.294	Modern cultivar	Southern-area group
G679	Zhengzhi1hao	China	NA	NA	1.72429	Modern cultivar	Southern-area group
G680	Luozhi15	China	NA	NA	1.65679	Modern cultivar	Southern-area group
G681	Luozhi18hao	China	NA	NA	3.43023	Modern cultivar	Southern-area group
G682	Luozhi19hao	China	NA	NA	2.68101	Modern cultivar	Southern-area group
G683	Yuzhi15	China	NA	NA	2.70715	Modern cultivar	Southern-area group
G684	Yuzhi2018	China	NA	NA	3.81389	Modern cultivar	Southern-area group
G685	Zhuzhi14hao	China	NA	NA	1.14557	Modern cultivar	Southern-area group
G686	Zhuzhi15hao	China	NA	NA	1.31364	Modern cultivar	Southern-area group
G687	Zhuzhi16hao	China	NA	NA	1.79722	Modern cultivar	Southern-area group
G688	Zhu0019	China	NA	NA	3.64486	Modern cultivar	Southern-area group
G689	Wanzhi3hao	China	NA	NA	1.23794	Modern cultivar	Southern-area group
G690	Xiezhi1hao	China	NA	NA	2.46471	Modern cultivar	Southern-area group
G691	Xiongzhi1hao	China	NA	NA	3.1125	Modern cultivar	Southern-area group
G692	Ji951	China	NA	NA	2.39148	Modern cultivar	Northern-area group
G693	Jihangzhi1hao	China	NA	NA	3.40418	Modern cultivar	Northern-area group
G694	Jizhi3hao	China	NA	NA	3.34903	Modern cultivar	Northern-area group
G695	Jizhi5hao	China	NA	NA	3.50713	Modern cultivar	Northern-area group
G696	Jizhi6hao	China	NA	NA	1.28995	Modern cultivar	Northern-area group
G697	Jingzhi1hao	China	NA	NA	1.34013	Modern cultivar	Southern-area group
G698	Liaozhi2hao	China	NA	NA	1.75285	Modern cultivar	Southern-area group
G699	Ningzhi1hao	China	NA	NA	1.3961	Modern cultivar	Southern-area group
G700	Fenzhi2hao	China	NA	NA	1.22937	Modern cultivar	Southern-area group
G701	Zhongzhi18	China	NA	NA	1.47307	Modern cultivar	Southern-area group
G702	Zhongzhi19	China	NA	NA	2.41601	Modern cultivar	Southern-area group
G703	Zhongzhi20	China	NA	NA	1.11635	Modern cultivar	Southern-area group
G704	Zhuzhi20hao	China	NA	NA	5.42256	Modern cultivar	Southern-area group
G705	Zhongzhi2771	China	NA	NA	2.05773	Modern cultivar	Southern-area group
G706	Zhongzhi22	China	NA	NA	4.51945	Modern cultivar	Southern-area group
