# Supplementary material for: Genetic discovery for oil production and quality in sesame
Source: Nat Commun. 2015 Oct 19;6:8609. doi: 10.1038/ncomms9609 (PMC4634326; doi:10.1038/ncomms9609)
Supplement: Supplementary Data Set 2 — The summary of quantitative traits phenotyped in four environments [file ncomms9609-s3.xlsx]

## Sheet: Supplementary Data 2
Supplementary Data 2 The summary of quantitative traits phenotyped in four environments.
Trait	Minimum					Maximum					Average					Missing data（%）					Heritability (%)
	Luohe	Sanya	Wuhan	Nanning		Luohe	Sanya	Wuhan	Nanning		Luohe	Sanya	Wuhan	Nanning		Luohe	Sanya	Wuhan	Nanning		Luohe	Sanya	Wuhan	Nanning
Capsule Length (cm)	1.93	1.59	1.54	1.51		4.65	3.9	3.91	3.97		3.02	2.68	2.57	2.85		22.13	7.94	18.44	16.03		83.64	75.13	74.55	76.89
Corolla Length (cm)	2.6	2.5	2.5	2.65		4.7	4.1	4.52	4.48		3.82	3.4	3.69	3.63		4.11	1.7	16.6	15.18		52.15	31.7	66.41	38.83
Diameter of Main Stem (cm)	0.28	0.11	0.26	0.1		1.76	0.99	1.36	1.31		1.17	0.5	0.79	0.63		2.13	2.7	12.34	12.91		56.77	65.38	56.58	66.48
Effective Capsule Number in Branch	5	1	1	1		174.8	99.73	79.8	69.5		61.22	27.28	34.6	14.49		6.29	0	20.57	1.43		36.89	45.72	32.45	51.04
EffectiveCapsule Number in Main Stem	6	4	2.3	3		173	137.25	133.4	118		79.1	46.07	60.56	39.79		5.39	0.57	11.35	11.06		70.11	69.78	59.61	71.91
Effective Capsule Number in Plant	25	10.4	17.5	3		266.5	150.73	186.2	157.25		109.67	61.41	76.37	54.71		5.39	0.57	11.35	11.06		44.56	56.31	47.51	61.99
Flowering Period Duration (d)	18	31	27	15		66	80	62	57		42.66	58.88	44.78	29.05		1.42	1.56	18.3	12.77		NA	NA	NA	NA
Full Flowering Date (d)	37	38	37	33		82	53	89	70		52.39	44.32	56.32	47.5		0.85	21.99	16.03	12.34		NA	NA	NA	NA
Initiate Flowering Date (d)	32	30	27	30		76	51	55	63		46.91	39.06	42.68	43.26		0.85	21.99	10.5	12.34		NA	NA	NA	NA
Last Flowering Date (d)	73	86	65	55		107	120	123	95		90.93	98.54	95.64	72.17		6.81	21.99	15.32	12.62		NA	NA	NA	NA
Leaf Length (cm)	8.9	6.1	6.16	4.5		28.4	17.9	16.94	21.98		18.92	11.33	11.38	14.05		0.99	2.84	16.88	12.77		59.21	61.91	42.72	69.05
Leaf Width (cm)	2.1	1.8	2.82	1.1		22	7.9	15.62	17.3		11.06	4.14	8.25	6.91		0.99	2.84	16.88	12.62		64.27	65.4	56.96	72.04
Life Cycle Period (d)	83	97	90	78		108	120	148	122		99.98	108.63	109.48	94.35		14.47	21.99	15.32	10.5		NA	NA	NA	NA
Maturation Period (d)	2	1	1	1		39	34	30	41		11	10.36	14.07	22.7		14.89	0.99	18.01	15.18		NA	NA	NA	NA
Oil Content (%)	40.83	44.02	42.28	46.12		61.88	56.89	59.88	58.54		53.62	50.75	52.63	51.89		41.13	37.3	24.26	17.16		99.82	99.11	99.96	98.86
Petiole Length (cm)	2	1.1	2.22	1.75		18.6	6.4	13.9	15.8		10.04	3.67	7.08	6.89		0.99	2.84	16.88	12.62		70.06	62.98	61.33	74.98
Plant Height (cm)	62.5	40.4	62.28	40.25		221.75	178.4	213.6	198.1		144.17	116.19	130.96	120.18		2.13	2.27	11.77	12.91		80.62	79.03	84.07	77.77
Primary Branch Angle (°)	10	5	10	6		31.4	38	32	39.5		20.91	21.52	19.68	24.44		2.86	0	37.14	1.43		46.18	30.91	42.2	36.64
Primary Branch Number	1	1	1	1		9.2	6.8	4.8	5.6		3.41	2.49	2.43	2.52		2.86	0	16.57	1.43		32.68	42.57	40.04	47.75
Protein Content (%)	15.06	17.27	14.51	16.25		25.31	24.6	26.76	25.87		20.94	21.47	20.41	21.86		40.28	37.3	24.26	17.16		99	99.14	99.95	97.99
Reproduction Period (d)	38	54	45	38		70	84	72	65		53.7	69.24	58.91	51.51		16.17	1.13	17.87	14.61		NA	NA	NA	NA
Seed Number per Capsule	33.29	4.05	30.34	33.3		143.32	89.13	98.83	109.76		75.67	44.3	56.42	61.48		20.99	4.26	12.48	13.05		80.16	70.52	64.19	65.1
Sesamin Content (g/kg)	0.38	0.32	0.24	0.61		9.65	7.44	9.98	6.93		4.53	4.14	5.16	3.86		40.28	38.44	24.26	21.28		98.11	96.55	99.5	96.89
Sesamolin Content (g/kg)	0.35	0.57	0.51	0.29		4.77	4.49	4.77	4.31		2.69	2.93	2.97	2.32		40.28	37.3	24.26	47.8		97.17	96.46	99.54	96.09
SFA (%)	13.02	NA	NA	NA		16.59	NA	NA	NA		14.5	NA	NA	NA		24.11	NA	NA	NA		84.59	NA	NA	NA
SFA/USFA	5.02	NA	NA	NA		6.67	NA	NA	NA		5.9	NA	NA	NA		24.11	NA	NA	NA		74.39	NA	NA	NA
Thousand Seeds Weight (g)	1.82	NA	1.67	1.71		4.1	NA	3.69	4.39		3.01	NA	2.71	3.11		22.55	NA	11.63	11.06		75.12	NA	94.88	93.59
USFA (%)	83.4	NA	NA	NA		86.97	NA	NA	NA		85.5	NA	NA	NA		24.11	NA	NA	NA		85.56	NA	NA	NA
Yield of Branch per Plant (g)	0.18	0.03	0.1	0.1		24.2	7.61	9.82	13.66		7.24	0.92	2.76	1.97		18	0	20.57	1.43		27.72	67.2	32.05	50.02
Yield per Capsule (g)	0.07	0.01	0.06	0.07		0.45	0.29	0.29	0.35		0.22	0.12	0.16	0.2		20.99	6.81	12.48	13.05		61.57	75.59	55.38	66.92
Yield of Main Stem per Plant (g)	0.58	0.02	0.1	0.14		32.25	11.91	15.67	15.88		10.91	2.44	5.85	6.01		20.85	0	11.06	10.5		67.08	72.48	59.87	60.03
Yield per Plant (g)	0.58	0.03	0.27	0.36		38.85	16.97	15.93	21.82		14.67	3.11	7.14	8		20.71	0	11.21	10.5		45.07	71.94	47.71	60.09
C16-0 (%)	6.92	NA	NA	NA		11.16	NA	NA	NA		8.73	NA	NA	NA		24.11	NA	NA	NA		94.54	NA	NA	NA
C16-1 (%)	0.07	NA	NA	NA		0.18	NA	NA	NA		0.11	NA	NA	NA		24.11	NA	NA	NA		69.79	NA	NA	NA
C16-0/C16-1	56.13	NA	NA	NA		108.13	NA	NA	NA		77.97	NA	NA	NA		24.11	NA	NA	NA		47.09	NA	NA	NA
C18-0 (%)	3.97	NA	NA	NA		5.97	NA	NA	NA		4.96	NA	NA	NA		24.11	NA	NA	NA		92.92	NA	NA	NA
C18-1 (%)	32.08	NA	NA	NA		53.14	NA	NA	NA		39.08	NA	NA	NA		24.11	NA	NA	NA		95.76	NA	NA	NA
C18-0/C18-1	5.88	NA	NA	NA		11.68	NA	NA	NA		7.92	NA	NA	NA		24.11	NA	NA	NA		74.92	NA	NA	NA
C18-2 (%)	32.95	NA	NA	NA		52.49	NA	NA	NA		45.75	NA	NA	NA		24.11	NA	NA	NA		96.92	NA	NA	NA
C18-1/C18-2	0.62	NA	NA	NA		1.61	NA	NA	NA		0.86	NA	NA	NA		24.11	NA	NA	NA		96.79	NA	NA	NA
C18-3 (%)	0.24	NA	NA	NA		0.63	NA	NA	NA		0.34	NA	NA	NA		24.11	NA	NA	NA		59.5	NA	NA	NA
C20-0 (%)	0.48	NA	NA	NA		0.75	NA	NA	NA		0.59	NA	NA	NA		24.11	NA	NA	NA		75.24	NA	NA	NA
C20-1 (%)	0.07	NA	NA	NA		0.24	NA	NA	NA		0.17	NA	NA	NA		24.11	NA	NA	NA		22.3	NA	NA	NA
C20-0/C20-1	2.38	NA	NA	NA		9.29	NA	NA	NA		3.61	NA	NA	NA		24.11	NA	NA	NA		40.15	NA	NA	NA
C22-0 (%)	0.03	NA	NA	NA		0.35	NA	NA	NA		0.14	NA	NA	NA		24.11	NA	NA	NA		37.86	NA	NA	NA
