# Supplementary material for: Genetic discovery for oil production and quality in sesame
Source: Nat Commun. 2015 Oct 19;6:8609. doi: 10.1038/ncomms9609 (PMC4634326; doi:10.1038/ncomms9609)
Supplement: Supplementary Data Set 3 — The full lists of all significant associations [file ncomms9609-s4.xlsx]

## Sheet: Supplementary Data 3
Supplementary Data 3 The full lists of all significant associations.
Trait	Linkage Group	Position	-Log(P) in the panel with modern cultivars	-Log(P) in the panel without modern cultivars	Major Allele	Minor Allele	MAF	Phenotyping Location
Capsule Dehiscent	3	22160206	6.57402	4.74846	A	G	0.06	Sanya
Capsule Dehiscent	5	8063926	6.31396	4.6615	T	A	0.05	Sanya
Capsule Dehiscent	5	16669850	8.42694	5.77707	T	G	0.43	Sanya
Capsule Edge Number	1	6149415	6.94831	8.19725	C	T	0.23	Sanya
Capsule Edge Number	6	10941787	6.22601	4.40641	A	T	0.08	Sanya
Capsule Edge Number	6	22065242	6.86632	6.76129	G	A	0.06	Sanya
Capsule Edge Number	8	10837988	6.36287	5.98803	T	C	0.04	Sanya
Capsule Edge Number	9	954526	9.60689	10.9206	G	A	0.15	Sanya
Capsule Edge Number	14	1485895	7.55265	7.26237	G	A	0.06	Sanya
Capsule Length	1	1594802	9.1832	4.45138	G	C	0.35	Sanya
Capsule Length	4	15623492	6.20804	2.96507	T	C	0.1	Sanya
Capsule Length	8	16006565	7.3647	3.78586	A	T	0.11	Sanya
Capsule Length	11	7078393	6.13515	3.18499	C	T	0.38	Sanya
Capsule Length	11	10041158	6.26531	2.9208	A	G	0.3	Sanya
Capsule Length	11	15289738	9.59269	-	C	A	0.03	Sanya
Capsule Number per Axil	5	6738735	127.988	114.516	T	C	0.4	Sanya
Capsule Number per Axil	7	1702826	33.506	32.5294	T	C	0.36	Sanya
Corolla Color	2	16725065	7.29928	3.71574	T	C	0.23	Sanya
Corolla Color	3	3738168	7.31904	6.45875	C	A	0.04	Sanya
Corolla Color	3	12103665	7.67583	5.32147	G	A	0.11	Sanya
Corolla Color	5	1280482	6.00441	3.40237	G	C	0.09	Sanya
Corolla Color	6	9469576	11.0129	6.0646	G	A	0.2	Sanya
Corolla Color	6	11325995	12.7301	7.67778	G	A	0.22	Sanya
Corolla Color	8	19485846	7.61782	6.35012	T	C	0.03	Sanya
Corolla Color	9	2214636	7.94196	5.47736	C	T	0.28	Sanya
Corolla Color	11	11242198	6.13018	-	G	T	0.05	Sanya
Corolla Color	12	4541243	9.34932	5.13223	G	A	0.08	Sanya
Corolla Color	15	1346049	6.87322	5.391	G	C	0.1	Sanya
Corolla Length	1	3887525	6.84285	6.26671	C	T	0.08	Sanya
Corolla Length	6	4607744	7.12685	5.30641	G	A	0.04	Sanya
Corolla Length	12	2885174	6.16841	4.47835	T	A	0.04	Sanya
Diameter of Main Stem	2	17467013	7.04062	3.78675	A	G	0.47	Sanya
Diameter of Main Stem	3	19795364	6.20276	4.77016	G	A	0.09	Sanya
Diameter of Main Stem	8	1668572	7.65264	5.01224	C	G	0.33	Sanya
Diameter of Main Stem	8	16045655	6.27366	4.12826	T	A	0.13	Sanya
Diameter of Main Stem	12	257571	11.7909	5.32953	C	A	0.19	Sanya
Effective Capsule Number in Branch	1	1700170	6.99675	3.20494	T	C	0.27	Sanya
Effective Capsule Number in Branch	1	8544206	6.26428	4.95093	A	C	0.25	Sanya
Effective Capsule Number in Branch	3	14990430	9.33701	5.77429	A	T	0.04	Sanya
Effective Capsule Number in Branch	3	20878243	8.06067	5.38221	C	T	0.08	Sanya
Effective Capsule Number in Branch	5	17340920	8.64239	-	T	C	0.05	Sanya
Effective Capsule Number in Branch	6	3285676	6.81379	-	A	C	0.03	Sanya
Effective Capsule Number in Branch	6	5995560	6.98756	-	T	C	0.03	Sanya
Effective Capsule Number in Branch	6	23341596	6.37713	-	G	A	0.04	Sanya
Effective Capsule Number in Branch	10	1647805	12.6433	-	T	C	0.03	Sanya
Effective Capsule Number in Branch	10	3823922	7.42851	5.2172	A	G	0.45	Sanya
Effective Capsule Number in Branch	16	2989809	9.26133	6.31176	C	G	0.12	Sanya
Effective Capsule Number in Main Stem	5	6737753	13.6806	8.8771	A	G	0.4	Sanya
Effective Capsule Number in Main Stem	5	16499701	6.15544	2.87945	A	G	0.37	Sanya
Effective Capsule Number in Main Stem	10	1065137	6.0419	4.08539	C	T	0.34	Sanya
Effective Capsule Number in Main Stem	11	10876694	6.28032	2.77177	T	C	0.3	Sanya
Effective Capsule Number in Main Stem	12	326691	8.60184	3.06008	A	G	0.23	Sanya
Effective Capsule Number in Plant	1	12698	8.16722	3.8355	G	A	0.07	Sanya
Effective Capsule Number in Plant	1	1700170	7.0971	4.69143	T	C	0.27	Sanya
Effective Capsule Number in Plant	11	8313543	6.83416	5.09343	A	G	0.07	Sanya
Effective Capsule Number in Plant	16	2987391	6.69866	5.68091	G	A	0.08	Sanya
Flower Lip Color	1	2110741	7.17569	4.73629	T	C	0.03	Sanya
Flower Lip Color	2	9877763	6.94643	6.84744	G	A	0.1	Sanya
Flower Lip Color	2	14557123	6.39097	3.45384	G	A	0.07	Sanya
Flower Lip Color	2	16733559	9.10322	4.53759	G	A	0.24	Sanya
Flower Lip Color	4	12310076	6.99254	6.69144	C	A	0.08	Sanya
Flower Lip Color	5	1283909	9.32841	4.99571	A	G	0.1	Sanya
Flower Lip Color	6	9469576	17.4615	9.61374	G	A	0.2	Sanya
Flower Lip Color	6	11322281	8.67866	4.57746	C	T	0.27	Sanya
Flower Lip Color	8	16008670	9.95693	4.16225	C	T	0.12	Sanya
Flower Lip Color	8	19121733	6.85397	5.11587	G	C	0.07	Sanya
Flower Lip Color	9	2228075	10.6203	7.75755	G	C	0.1	Sanya
Flower Lip Color	10	1667038	13.4819	-	G	A	0.04	Sanya
Flower Lip Color	11	1516407	7.36319	5.27455	A	T	0.25	Sanya
Flower Lip Color	12	252631	8.93413	5.45444	G	T	0.16	Sanya
Flower Lip Color	12	4541243	8.46846	3.66899	G	A	0.08	Sanya
Flower Lip Color	14	825352	7.59647	5.03983	G	A	0.22	Sanya
Flowering Period Duration	6	21988955	7.99204	7.80217	A	G	0.04	Sanya
Flowering Period Duration	10	5219387	6.19958	5.42386	C	T	0.06	Sanya
Full Flowering Date	1	13335218	6.37153	3.5423	G	A	0.25	Sanya
Full Flowering Date	2	10123353	6.52919	3.61174	G	C	0.18	Sanya
Full Flowering Date	2	14362975	7.34636	4.07514	C	T	0.09	Sanya
Full Flowering Date	3	14961891	11.6013	5.19391	A	G	0.1	Sanya
Full Flowering Date	3	19807352	13.1421	5.90262	C	G	0.06	Sanya
Full Flowering Date	5	17542941	6.71388	3.39861	T	C	0.14	Sanya
Full Flowering Date	6	9682663	8.14305	4.30187	C	T	0.09	Sanya
Full Flowering Date	6	22011289	11.0707	4.72177	T	C	0.08	Sanya
Full Flowering Date	6	24619663	9.32233	4.5632	G	A	0.06	Sanya
Full Flowering Date	7	6141717	6.09778	3.48249	T	C	0.03	Sanya
Full Flowering Date	7	7698893	7.3108	2.01945	A	C	0.5	Sanya
Full Flowering Date	8	10755993	6.31973	1.73114	T	C	0.18	Sanya
Full Flowering Date	8	13199006	7.69994	2.31799	G	A	0.06	Sanya
Full Flowering Date	9	1437574	8.32513	3.21474	C	T	0.08	Sanya
Full Flowering Date	9	5969796	7.92331	2.13781	A	G	0.05	Sanya
Full Flowering Date	10	5590383	6.97514	3.941	A	G	0.06	Sanya
Full Flowering Date	12	1254306	8.72797	3.03285	G	A	0.08	Sanya
Full Flowering Date	12	3421338	6.86201	2.19489	G	C	0.04	Sanya
Full Flowering Date	13	4238473	7.09862	3.8684	A	T	0.05	Sanya
Full Flowering Date	14	1484817	10.6469	6.3562	G	A	0.14	Sanya
Full Flowering Date	16	2588083	6.60946	3.39293	T	C	0.09	Sanya
Initiate Flowering Date	1	13335218	6.75092	3.7529	G	A	0.25	Sanya
Initiate Flowering Date	2	10032421	6.12471	3.6334	T	A	0.03	Sanya
Initiate Flowering Date	2	14374497	6.6818	3.42157	A	G	0.06	Sanya
Initiate Flowering Date	3	4695550	6.56262	2.58373	T	C	0.18	Sanya
Initiate Flowering Date	3	14961891	11.3105	6.80932	A	G	0.1	Sanya
Initiate Flowering Date	3	17534169	6.54207	3.09319	A	G	0.15	Sanya
Initiate Flowering Date	3	19807352	12.4413	5.66832	C	G	0.06	Sanya
Initiate Flowering Date	4	11374044	6.12832	2.24939	T	C	0.12	Sanya
Initiate Flowering Date	5	17542941	6.70146	3.38434	T	C	0.14	Sanya
Initiate Flowering Date	6	21988955	10.6479	3.93486	A	G	0.04	Sanya
Initiate Flowering Date	6	24619663	9.2465	4.15264	G	A	0.06	Sanya
Initiate Flowering Date	7	7698856	7.99598	2.04205	A	G	0.41	Sanya
Initiate Flowering Date	8	10755993	6.53255	2.04691	T	C	0.18	Sanya
Initiate Flowering Date	9	1437574	8.53576	3.32104	C	T	0.08	Sanya
Initiate Flowering Date	9	5974532	7.30331	2.20606	G	A	0.05	Sanya
Initiate Flowering Date	10	5590383	6.68888	3.84441	A	G	0.06	Sanya
Initiate Flowering Date	11	8386820	6.3223	3.74287	T	C	0.24	Sanya
Initiate Flowering Date	11	13308884	6.87304	2.64997	T	A	0.28	Sanya
Initiate Flowering Date	12	257635	9.9488	4.06753	G	T	0.19	Sanya
Initiate Flowering Date	13	4238473	6.069	3.4145	A	T	0.05	Sanya
Initiate Flowering Date	14	1482847	9.98777	4.36908	A	C	0.05	Sanya
Initiate Flowering Date	15	3271555	6.93039	4.41422	T	A	0.06	Sanya
Initiate Flowering Date	16	2551013	6.10439	2.20621	T	C	0.07	Sanya
Last Flowering Date	1	13637373	7.0477	4.58185	C	A	0.42	Sanya
Last Flowering Date	1	16602502	6.24431	5.57313	G	C	0.04	Sanya
Last Flowering Date	4	13773786	6.39166	3.16222	G	A	0.07	Sanya
Last Flowering Date	4	15823449	6.72227	4.62492	C	T	0.05	Sanya
Last Flowering Date	6	9480755	6.65898	4.77013	T	C	0.14	Sanya
Last Flowering Date	11	10803366	6.56991	5.30228	G	T	0.2	Sanya
Last Flowering Date	15	3604734	7.1734	4.99037	C	G	0.08	Sanya
Leaf Length	8	1606070	10.4696	6.79744	A	G	0.34	Sanya
Leaf Length	8	16005691	9.88406	4.74598	T	A	0.14	Sanya
Leaf Length	11	8667117	6.57295	2.61286	G	A	0.31	Sanya
Leaf Length	12	252498	11.1363	6.19622	C	G	0.22	Sanya
Leaf Shape	1	2102343	10.5419	7.6045	C	T	0.08	Sanya
Leaf Shape	2	16739452	7.13259	4.58959	A	C	0.26	Sanya
Leaf Shape	4	12356868	7.33156	4.69041	T	G	0.08	Sanya
Leaf Shape	6	9663605	11.549	5.23763	C	T	0.07	Sanya
Leaf Shape	6	12934993	7.96234	6.76062	T	C	0.13	Sanya
Leaf Shape	8	15554964	13.2884	8.19449	C	T	0.05	Sanya
Leaf Shape	8	17950455	7.32561	5.27278	T	C	0.14	Sanya
Leaf Shape	12	257579	9.87114	6.17367	G	A	0.14	Sanya
Leaf Shape	12	5722335	9.03225	7.55013	A	G	0.04	Sanya
Leaf Shape	15	2417442	7.52497	4.45825	G	C	0.15	Sanya
Leaf Width	2	14505223	6.64731	2.89112	G	C	0.05	Sanya
Leaf Width	2	17168331	7.58753	3.05297	T	C	0.14	Sanya
Leaf Width	3	24246505	7.80812	1.55574	T	C	0.37	Sanya
Leaf Width	4	16091777	7.45283	2.05266	T	C	0.37	Sanya
Leaf Width	5	6757688	10.2405	3.90274	T	C	0.35	Sanya
Leaf Width	5	17275536	6.79608	5.64394	A	T	0.04	Sanya
Leaf Width	6	3976367	7.51726	2.95104	G	C	0.19	Sanya
Leaf Width	6	9474418	6.52121	3.43992	G	A	0.27	Sanya
Leaf Width	6	16855208	6.40323	2.23075	T	C	0.28	Sanya
Leaf Width	9	2227109	6.2348	2.52577	G	A	0.07	Sanya
Leaf Width	10	3744109	6.53607	2.70178	A	G	0.48	Sanya
Leaf Width	11	7020774	10.0567	2.85308	T	C	0.43	Sanya
Leaf Width	11	8755879	7.82244	1.62526	G	A	0.4	Sanya
Leaf Width	12	248264	12.3632	6.29987	A	C	0.25	Sanya
Leaf Width	15	1344960	6.78283	3.14121	T	C	0.24	Sanya
Leaf Width	15	3237184	6.25993	2.03979	A	T	0.14	Sanya
Life Cycle Period	1	10831743	6.67729	1.60193	T	A	0.4	Sanya
Life Cycle Period	1	13398548	6.49919	3.63308	A	G	0.22	Sanya
Life Cycle Period	2	16184951	7.25125	3.75821	A	G	0.49	Sanya
Life Cycle Period	4	16066661	6.52321	1.9781	T	C	0.45	Sanya
Life Cycle Period	6	19154005	6.28577	4.69281	C	T	0.03	Sanya
Life Cycle Period	8	3660708	6.19751	3.25398	T	A	0.4	Sanya
Life Cycle Period	13	3333615	6.91215	3.69203	C	T	0.05	Sanya
Maturation Period	3	23281822	7.08888	5.93354	A	G	0.34	Sanya
Maturation Period	10	5221567	7.05909	5.48949	T	G	0.07	Sanya
Oil Content	1	13853215	6.11686	3.39605	C	T	0.1	Sanya
Oil Content	6	4072272	6.49436	3.47677	A	G	0.05	Sanya
Oil Content	11	134577	12.4967	8.04474	C	A	0.1	Sanya
Oil Content	13	4203880	7.55781	4.10612	A	C	0.47	Sanya
Oil Content	16	3021858	6.87604	5.25055	C	T	0.04	Sanya
Petiole Color	6	11460860	17.7905	15.5499	T	C	0.43	Sanya
Petiole Color	15	4740170	16.9049	16.1159	G	A	0.28	Sanya
Petiole Length	1	12293077	7.79012	4.49504	G	A	0.2	Sanya
Petiole Length	2	11305113	7.67726	4.1624	A	G	0.35	Sanya
Petiole Length	3	7533874	6.77119	3.15214	C	T	0.37	Sanya
Petiole Length	4	13894682	6.90262	4.21816	G	T	0.12	Sanya
Petiole Length	7	10295457	6.20349	3.72213	C	T	0.03	Sanya
Petiole Length	8	1582814	7.00191	3.53853	C	T	0.36	Sanya
Petiole Length	8	16092117	8.19137	4.96163	A	G	0.16	Sanya
Petiole Length	11	8667857	7.15974	3.4934	A	T	0.38	Sanya
Petiole Length	12	250497	14.5525	8.61185	G	C	0.2	Sanya
Petiole Length	14	2898968	6.24668	3.67224	G	A	0.12	Sanya
Petiole Length	15	2559427	6.51257	3.24077	T	A	0.08	Sanya
Plant Height	1	11196944	6.04355	1.67641	A	G	0.47	Sanya
Plant Height	2	17541161	9.37443	3.999	T	A	0.24	Sanya
Plant Height	7	9643323	7.12042	4.08104	G	A	0.42	Sanya
Plant Height	8	16041532	9.41832	4.63801	C	T	0.15	Sanya
Plant Height	9	5117363	7.29797	-	A	G	0.04	Sanya
Plant Height	10	3732952	7.70241	3.81301	C	G	0.49	Sanya
Plant Height	11	7027617	6.61012	2.08271	G	A	0.31	Sanya
Plant Height	11	8652366	7.89929	2.82251	T	C	0.33	Sanya
Plant Height	12	257571	11.0879	7.2106	C	A	0.19	Sanya
Plant Height	14	25613	6.33136	4.26831	G	A	0.08	Sanya
Primary Branch Angle	2	7600760	6.81083	5.48617	G	A	0.29	Sanya
Primary Branch Number	3	14990430	13.1827	10.597	A	T	0.04	Sanya
Primary Branch Number	3	23454023	6.59077	4.84615	C	T	0.19	Sanya
Primary Branch Number	4	16526832	6.83551	3.8518	G	A	0.08	Sanya
Primary Branch Number	6	21970945	6.67764	4.64471	A	C	0.07	Sanya
Primary Branch Number	10	16699512	6.30151	6.08197	C	T	0.05	Sanya
Primary Branch Number	11	10976951	8.10375	-	A	G	0.04	Sanya
Primary Branch Number	13	1610871	6.67943	5.41523	T	C	0.23	Sanya
Primary Branch Number	16	3017383	7.60102	5.43542	C	T	0.04	Sanya
Protein Content	4	11555733	6.99383	7.23701	G	A	0.16	Sanya
Protein Content	11	134577	17.255	16.0787	C	A	0.1	Sanya
Protein Content	13	2688364	6.7884	4.43996	T	C	0.07	Sanya
Reproduction Period	6	21976013	6.6054	7.2411	C	A	0.06	Sanya
Seed Color	4	11607534	129.026	42.761	A	C	0.23	Sanya
Seed Number per Capsule	2	11279036	6.58104	2.57049	G	A	0.37	Sanya
Seed Number per Capsule	2	17451873	15.1344	6.38158	T	C	0.42	Sanya
Seed Number per Capsule	3	21801210	7.08768	3.1172	T	A	0.09	Sanya
Seed Number per Capsule	4	15957255	7.73414	3.71046	G	T	0.46	Sanya
Seed Number per Capsule	5	17411684	7.2902	3.44848	C	T	0.06	Sanya
Seed Number per Capsule	6	9488015	7.11644	1.44144	G	C	0.44	Sanya
Seed Number per Capsule	8	1668572	9.89071	6.54484	C	G	0.33	Sanya
Seed Number per Capsule	8	14303354	6.4503	3.24957	G	A	0.25	Sanya
Seed Number per Capsule	8	16076384	6.3214	1.86014	C	T	0.16	Sanya
Seed Number per Capsule	9	1007867	8.57691	3.39962	G	A	0.28	Sanya
Seed Number per Capsule	9	4979312	7.71681	4.25139	T	C	0.03	Sanya
Seed Number per Capsule	10	125162	7.81219	2.91329	T	A	0.4	Sanya
Seed Number per Capsule	10	3735160	7.31478	2.18536	A	T	0.37	Sanya
Seed Number per Capsule	12	420002	7.19631	2.07854	C	G	0.31	Sanya
Seed Number per Capsule	12	2443017	7.0678	3.62974	T	G	0.46	Sanya
Seed Number per Capsule	12	4895688	8.67148	3.14662	T	A	0.2	Sanya
Seed Shape	1	1373351	6.69949	3.86914	A	C	0.29	Sanya
Seed Shape	1	13671214	7.25192	4.8122	G	A	0.09	Sanya
Seed Shape	11	134577	15.4286	10.7277	C	A	0.1	Sanya
Seed Shape	13	4322656	6.43846	3.88841	T	A	0.41	Sanya
Sesamin Content	1	13366252	7.99313	3.76272	G	A	0.1	Sanya
Sesamin Content	2	5466404	8.45018	3.85261	T	G	0.08	Sanya
Sesamin Content	3	15765268	7.60857	4.12547	A	G	0.1	Sanya
Sesamin Content	4	11606762	8.37944	4.63017	C	G	0.07	Sanya
Sesamin Content	8	15035113	9.06113	6.08919	A	G	0.09	Sanya
Sesamin Content	11	134577	22.3909	15.0274	C	A	0.1	Sanya
Sesamolin Content	1	5083932	6.36573	4.65013	C	T	0.04	Sanya
Sesamolin Content	1	13548702	7.54534	5.21999	C	T	0.1	Sanya
Sesamolin Content	1	16715677	6.11909	4.89538	A	G	0.1	Sanya
Sesamolin Content	2	5450094	6.79811	4.04386	T	C	0.03	Sanya
Sesamolin Content	3	15759698	6.77116	4.59698	T	A	0.08	Sanya
Sesamolin Content	6	22011287	6.16777	4.49404	T	C	0.11	Sanya
Sesamolin Content	11	134577	25.9139	19.2517	C	A	0.1	Sanya
Susceptibility of Phyllody Disease	1	11324573	12.1714	4.59133	A	G	0.43	Sanya
Susceptibility of Phyllody Disease	1	13596235	12.6013	1.20944	G	A	0.5	Sanya
Susceptibility of Phyllody Disease	2	2015722	6.73732	2.99401	G	A	0.27	Sanya
Susceptibility of Phyllody Disease	2	17467013	12.4628	4.36588	A	G	0.47	Sanya
Susceptibility of Phyllody Disease	5	767979	6.56153	2.11695	T	C	0.43	Sanya
Susceptibility of Phyllody Disease	5	12876103	8.1326	2.50659	G	A	0.35	Sanya
Susceptibility of Phyllody Disease	6	9481066	6.88357	2.49594	C	A	0.43	Sanya
Susceptibility of Phyllody Disease	8	1606070	7.60459	4.36384	A	G	0.34	Sanya
Susceptibility of Phyllody Disease	9	3634686	6.3504	1.17999	A	C	0.36	Sanya
Susceptibility of Phyllody Disease	10	4723345	6.8054	5.00276	A	C	0.39	Sanya
Susceptibility of Phyllody Disease	11	1029444	6.0973	1.71319	G	A	0.28	Sanya
Susceptibility of Phyllody Disease	12	257012	7.97575	2.74538	A	C	0.14	Sanya
Susceptibility of Phyllody Disease	15	6814202	6.7314	4.00835	C	T	0.18	Sanya
Yield of Branch per Plant	1	4450107	7.5543	5.04767	C	T	0.04	Sanya
Yield of Branch per Plant	1	8185969	7.02989	3.06412	A	G	0.2	Sanya
Yield of Branch per Plant	2	1201448	8.76032	5.71605	C	T	0.04	Sanya
Yield of Branch per Plant	2	7236995	6.09478	4.53644	C	T	0.06	Sanya
Yield of Branch per Plant	2	10082905	7.25565	4.16866	A	C	0.15	Sanya
Yield of Branch per Plant	3	5449854	6.99805	4.96206	C	A	0.03	Sanya
Yield of Branch per Plant	3	14990430	8.68188	4.53402	A	T	0.04	Sanya
Yield of Branch per Plant	3	21635800	12.0783	-	G	A	0.09	Sanya
Yield of Branch per Plant	6	3404764	10.6533	7.94329	A	C	0.07	Sanya
Yield of Branch per Plant	6	21992131	10.8926	6.97308	A	G	0.08	Sanya
Yield of Branch per Plant	8	1398196	11.1199	-	G	T	0.04	Sanya
Yield of Branch per Plant	11	12563079	7.70837	-	A	C	0.06	Sanya
Yield of Branch per Plant	13	2772629	8.17401	5.97972	A	T	0.04	Sanya
Yield of Branch per Plant	16	3146708	6.02958	4.25245	C	T	0.05	Sanya
Yield of Main Stem per Plant	2	17499373	8.9863	4.98588	T	A	0.46	Sanya
Yield of Main Stem per Plant	6	7340662	6.62854	1.82225	A	G	0.14	Sanya
Yield of Main Stem per Plant	10	1120526	6.16623	4.25552	G	A	0.3	Sanya
Yield of Main Stem per Plant	11	6719928	8.94715	-	G	A	0.03	Sanya
Yield of Main Stem per Plant	12	328609	7.52977	2.77595	C	G	0.25	Sanya
Yield per Capsule	2	6302971	7.01693	1.59747	A	G	0.48	Sanya
Yield per Capsule	2	17451873	14.8861	5.3034	T	C	0.42	Sanya
Yield per Capsule	3	22893678	8.39165	3.93824	A	C	0.27	Sanya
Yield per Capsule	4	6013465	7.28215	2.13881	G	C	0.47	Sanya
Yield per Capsule	4	9221416	6.8187	3.13971	T	C	0.42	Sanya
Yield per Capsule	4	15957330	7.81631	2.75348	A	G	0.13	Sanya
Yield per Capsule	5	8858328	7.47653	2.64068	A	T	0.03	Sanya
Yield per Capsule	5	17411684	6.7854	3.70963	C	T	0.06	Sanya
Yield per Capsule	6	6194652	6.83937	2.61243	C	T	0.09	Sanya
Yield per Capsule	6	9491020	6.43889	1.16902	C	T	0.36	Sanya
Yield per Capsule	8	1668572	8.84113	5.37314	C	G	0.33	Sanya
Yield per Capsule	8	15641402	6.60712	3.75235	T	C	0.13	Sanya
Yield per Capsule	10	123778	8.85281	3.74387	C	T	0.4	Sanya
Yield per Capsule	10	5142369	7.67364	5.53849	T	C	0.08	Sanya
Yield per Capsule	11	382906	8.28331	3.49351	C	T	0.19	Sanya
Yield per Capsule	11	6996833	7.78188	2.25456	A	G	0.47	Sanya
Yield per Capsule	12	234973	8.13973	5.16155	A	G	0.12	Sanya
Yield per Capsule	12	4895688	6.17651	2.46377	T	A	0.2	Sanya
Yield per Capsule	15	117765	6.01022	3.61018	C	T	0.11	Sanya
Yield per Plant	2	17505389	7.53306	4.16872	G	A	0.18	Sanya
Yield per Plant	3	14961891	7.60998	4.62948	A	G	0.1	Sanya
Yield per Plant	6	21989402	10.0546	7.00883	G	T	0.04	Sanya
Yield per Plant	8	1668572	7.38285	6.05132	C	G	0.33	Sanya
Yield per Plant	11	6827484	6.48233	2.86365	T	C	0.11	Sanya
C16:0	3	3710086	6.6399	0.502016	T	C	0.06	Luohe
C16:0	11	9477525	7.31377	6.82149	T	C	0.39	Luohe
C16:0	12	4967074	15.8702	10.462	A	T	0.06	Luohe
C16:0/C16:1	11	9512126	9.37807	6.50651	T	C	0.34	Luohe
C16:0/C16:1	12	4967074	15.6644	10.462	A	T	0.06	Luohe
C16:1	11	9512126	9.37807	9.74102	T	C	0.34	Luohe
C16:1	12	4967074	15.6644	9.67257	A	T	0.06	Luohe
C18:0	5	14882	10.2768	8.55148	T	C	0.47	Luohe
C18:0	5	3039111	9.15977	7.78206	T	C	0.48	Luohe
C18:0	9	4085606	6.60659	6.6889	G	A	0.15	Luohe
C18:0/C18:1	5	14882	10.2768	8.55148	T	C	0.47	Luohe
C18:0/C18:1	5	3039111	9.15977	7.78206	T	C	0.48	Luohe
C18:1	11	14933333	6.55402	6.21631	C	G	0.05	Luohe
C18:1	14	1188002	6.52507	6.3926	C	T	0.03	Luohe
C18:1/C18:2	3	24095650	6.47619	6.63111	G	T	0.06	Luohe
C18:1/C18:2	7	570550	6.25683	6.67766	T	C	0.11	Luohe
C18:1/C18:2	8	12670785	6.04263	5.68571	A	G	0.04	Luohe
C18:1/C18:2	11	14933333	7.70234	7.17194	C	G	0.05	Luohe
C18:1/C18:2	14	1188002	8.40926	8.03071	C	T	0.03	Luohe
C18:2	11	2515491	7.82953	7.59433	A	G	0.05	Luohe
C18:3	2	9343827	8.37436	8.60715	C	T	0.05	Luohe
C18:3	9	11536580	7.54324	7.62959	C	T	0.07	Luohe
C18:3	12	240509	7.13014	7.49344	G	T	0.21	Luohe
C20:0	5	27042	7.508	6.32074	C	A	0.35	Luohe
C20:0	5	3039111	7.46981	5.04236	T	C	0.48	Luohe
C20:0/C20:1	5	10961974	7.19276	4.55597	C	A	0.05	Luohe
C20:0/C20:1	6	10502174	6.1926	6.72795	A	G	0.06	Luohe
C20:0/C20:1	8	7185962	7.04886	7.60432	A	G	0.04	Luohe
C20:1	3	12266021	6.5075	6.54549	T	A	0.06	Luohe
C22:0	1	1647257	6.01144	4.12783	C	A	0.46	Luohe
Capsule Edge Number	3	10625725	7.65254	7.34777	G	A	0.05	Luohe
Capsule Edge Number	4	7948160	7.47854	6.83987	C	G	0.11	Luohe
Capsule Edge Number	5	8339350	6.49773	5.51084	T	G	0.09	Luohe
Capsule Edge Number	6	22065242	7.14378	7.04206	G	A	0.06	Luohe
Capsule Edge Number	14	1485895	10.1291	9.65425	G	A	0.06	Luohe
Capsule Edge Number	15	1258391	8.89022	6.64646	G	A	0.38	Luohe
Capsule Length	11	15255113	12.2268	10.0274	A	G	0.05	Luohe
Capsule Number per Axil	5	6738735	125.313	111.481	T	C	0.4	Luohe
Capsule Number per Axil	7	1702826	33.3541	32.2493	T	C	0.36	Luohe
Corolla Color	6	8232101	9.16059	7.68339	G	A	0.37	Luohe
Corolla Color	6	11319358	6.27118	5.04079	A	T	0.16	Luohe
Corolla Length	10	8078926	6.18732	5.51611	G	A	0.16	Luohe
Diameter of Main Stem	6	8871239	6.54533	6.44601	G	T	0.25	Luohe
Effective Capsule Number in Branch	1	11175927	6.19151	6.31323	G	A	0.08	Luohe
Effective Capsule Number in Branch	2	1514672	6.68517	6.6494	T	C	0.09	Luohe
Effective Capsule Number in Main Stem	1	7943858	6.02986	6.50437	G	A	0.13	Luohe
Effective Capsule Number in Main Stem	5	6737753	34.0167	30.9189	A	G	0.4	Luohe
Effective Capsule Number in Main Stem	7	1702826	13.5733	11.8414	T	C	0.36	Luohe
Flower Lip Color	6	8232101	19.0672	16.1141	G	A	0.37	Luohe
Flowering Period Duration	2	15911407	7.70314	7.57226	C	T	0.05	Luohe
Flowering Period Duration	11	11918536	8.01432	7.69001	G	T	0.07	Luohe
Full Flowering Date	1	6812901	6.25254	5.8183	C	A	0.12	Luohe
Full Flowering Date	3	7592940	6.03341	5.56418	C	T	0.03	Luohe
Full Flowering Date	9	1932650	6.0462	6.16371	T	A	0.06	Luohe
Full Flowering Date	11	11703796	13.0632	12.59	A	G	0.08	Luohe
Initiate Flowering Date	2	2555765	6.63884	6.46499	C	T	0.09	Luohe
Initiate Flowering Date	2	16243704	6.55105	5.97873	C	G	0.04	Luohe
Initiate Flowering Date	3	7590409	6.80289	6.21523	T	G	0.03	Luohe
Initiate Flowering Date	6	3386109	6.0518	6.18896	G	A	0.18	Luohe
Initiate Flowering Date	9	1932650	6.76613	7.14407	T	A	0.06	Luohe
Initiate Flowering Date	11	11712604	13.9034	13.0251	C	T	0.05	Luohe
Initiate Flowering Date	15	5922710	6.01788	5.59294	T	C	0.04	Luohe
Last Flowering Date	6	23280378	6.98902	7.09003	T	G	0.04	Luohe
Last Flowering Date	11	11827562	6.3237	6.47677	T	A	0.05	Luohe
Last Flowering Date	11	14178623	6.63173	6.66182	A	T	0.03	Luohe
Leaf Shape	4	12365092	6.28892	5.74927	A	C	0.06	Luohe
Leaf Shape	8	16172025	7.31116	6.0186	G	C	0.06	Luohe
Leaf Shape	12	310774	6.82271	5.42565	T	C	0.18	Luohe
Leaf Width	5	6795795	7.04319	6.3293	T	G	0.35	Luohe
Maturation Period	3	7816993	8.18461	7.52395	A	G	0.04	Luohe
Maturation Period	8	15033706	8.02597	7.84523	T	C	0.07	Luohe
Oil Content	1	14692626	6.43016	7.00135	G	T	0.05	Luohe
Oil Content	4	11598615	6.59433	5.28626	A	G	0.18	Luohe
Oil Content	10	5498647	6.32657	6.42997	A	G	0.08	Luohe
Oil Content	11	134577	15.7668	14.2309	C	A	0.1	Luohe
Oil Content	11	1443506	6.60295	5.43726	C	A	0.03	Luohe
Oil Content	11	11711506	6.54066	6.54505	C	T	0.06	Luohe
Oil Content	12	485379	6.16774	6.26377	T	A	0.05	Luohe
Petiole Color	6	11460860	17.1217	15.0277	T	C	0.43	Luohe
Petiole Color	15	4740860	9.28083	8.75409	G	T	0.29	Luohe
Petiole Length	5	5583064	6.19718	5.20137	C	T	0.13	Luohe
Petiole Length	11	11698400	8.01968	8.00444	T	C	0.07	Luohe
Primary Branch Angle	1	4093854	6.4606	6.57305	G	A	0.07	Luohe
Primary Branch Number	1	16626683	6.39543	6.33421	A	G	0.04	Luohe
Primary Branch Number	3	14959656	7.54693	7.52554	T	C	0.07	Luohe
Primary Branch Number	5	2429324	7.63399	7.50505	A	G	0.03	Luohe
Primary Branch Number	5	7585681	6.22621	6.07595	A	G	0.06	Luohe
Primary Branch Number	6	7640934	6.66235	6.55169	A	T	0.03	Luohe
Primary Branch Number	6	9202533	6.30867	6.15041	G	A	0.06	Luohe
Primary Branch Number	6	22251640	6.19727	6.08295	C	A	0.03	Luohe
Primary Branch Number	10	5474658	7.46847	7.28903	C	T	0.03	Luohe
Primary Branch Number	11	11887648	6.85011	6.77734	C	T	0.09	Luohe
Primary Branch Number	13	1864378	8.79329	8.68769	A	C	0.05	Luohe
Protein Content	8	8899134	6.17749	6.04045	A	G	0.04	Luohe
Protein Content	11	134577	7.06969	6.91044	C	A	0.1	Luohe
Resistance of Macrophomina Phaseoli	1	9626741	6.50213	5.43621	C	T	0.39	Luohe
Seed Number per Capsule	14	1482847	6.23324	6.1405	A	C	0.05	Luohe
Sesamin Content	3	15288868	6.32013	6.58597	T	G	0.04	Luohe
Sesamin Content	11	134577	27.0495	23.1988	C	A	0.1	Luohe
Sesamolin Content	1	16581696	7.7781	6.94535	C	T	0.11	Luohe
Sesamolin Content	4	8016804	6.29836	5.41161	G	C	0.11	Luohe
Sesamolin Content	11	134577	20.4961	17.6469	C	A	0.1	Luohe
SFA	5	1397798	6.00932	5.55947	A	T	0.06	Luohe
SFA	6	3738236	6.53858	7.38437	T	G	0.04	Luohe
SFA	12	4967074	12.9727	9.21594	A	T	0.06	Luohe
SFA	14	2082282	6.48039	7.269	A	C	0.14	Luohe
SFA/USFA	6	3738236	6.5915	7.38437	T	G	0.04	Luohe
SFA/USFA	12	4967074	13.0751	9.21594	A	T	0.06	Luohe
SFA/USFA	14	2082282	6.59488	7.269	A	C	0.14	Luohe
Thousand Seeds Weight	6	15857691	6.46998	5.24333	G	C	0.3	Luohe
USFA	6	3738236	6.5915	7.4358	T	G	0.04	Luohe
USFA	12	4967074	13.0751	9.3119	A	T	0.06	Luohe
USFA	14	2082282	6.59488	7.40523	A	C	0.14	Luohe
Yield of Main Stem per Plant	5	6737753	6.59243	6.24528	A	G	0.4	Luohe
Yield of Main Stem per Plant	6	12790623	6.46653	6.58389	A	G	0.1	Luohe
Yield per Capsule	3	2911869	6.1833	5.69051	A	G	0.21	Luohe
Capsule Edge Number	1	7537354	6.45444	6.02573	T	G	0.07	Nanning
Capsule Edge Number	6	22065242	6.41054	6.93582	G	A	0.06	Nanning
Capsule Edge Number	8	10837988	6.02665	6.14408	T	C	0.04	Nanning
Capsule Edge Number	9	954526	9.95818	11.0907	G	A	0.15	Nanning
Capsule Edge Number	14	1485895	7.46491	7.48659	G	A	0.06	Nanning
Capsule Length	11	15239947	9.79389	9.59332	C	T	0.36	Nanning
Capsule Number per Axil	5	6738735	54.9147	54.1432	T	C	0.4	Nanning
Capsule Number per Axil	7	1702826	13.2782	13.4265	T	C	0.36	Nanning
Corolla Color	3	454151	6.78	6.25124	A	G	0.11	Nanning
Corolla Color	3	6646924	6.61037	4.80806	G	A	0.04	Nanning
Corolla Color	6	733128	20.519	13.5708	A	G	0.07	Nanning
Corolla Color	6	10285019	11.6911	-	A	G	0.04	Nanning
Corolla Length	5	5025476	7.83044	7.7761	T	C	0.05	Nanning
Effective Capsule Number in Main Stem	5	6738735	13.3038	13.5278	T	C	0.4	Nanning
Flower Lip Color	6	8302585	8.82746	9.38567	A	G	0.39	Nanning
Last Flowering Date	1	11228273	6.15559	5.82452	A	G	0.16	Nanning
Leaf Shape	6	10478325	6.92088	6.75915	A	T	0.06	Nanning
Leaf Shape	8	15627328	7.26276	7.11658	A	C	0.07	Nanning
Leaf Width	2	3118765	7.56066	7.52364	T	A	0.05	Nanning
Leaf Width	9	5511048	8.48623	-	C	A	0.03	Nanning
Leaf Width	10	5815815	7.37136	7.1769	C	A	0.04	Nanning
Leaf Width	11	11747567	6.1576	6.20089	T	A	0.03	Nanning
Leaf Width	13	4230945	7.28787	7.07347	T	C	0.05	Nanning
Leaf Width	16	353113	8.05789	8.22951	G	A	0.04	Nanning
Leaf Width	16	2450504	7.76935	7.59397	T	C	0.05	Nanning
Lifecycle Period	3	3818595	6.15564	6.28323	G	A	0.04	Nanning
Lifecycle Period	8	20671095	6.07466	6.23456	G	A	0.03	Nanning
Oil Content	11	134577	7.24771	8.22812	C	A	0.1	Nanning
Petiole Color	6	11460860	19.1143	18.1464	T	C	0.43	Nanning
Petiole Color	15	2273396	6.52219	6.43614	T	C	0.16	Nanning
Petiole Length	2	3118765	7.32396	7.30679	T	A	0.05	Nanning
Petiole Length	3	4266163	6.58531	6.55702	T	C	0.03	Nanning
Petiole Length	9	5475219	6.50841	-	C	T	0.03	Nanning
Petiole Length	11	9498279	6.51602	6.37423	G	T	0.05	Nanning
Petiole Length	15	6034955	6.40409	6.28373	C	T	0.03	Nanning
Petiole Length	16	353113	6.23061	6.31654	G	A	0.04	Nanning
Petiole Length	16	2499398	8.66893	8.47866	G	T	0.03	Nanning
Plant Height	1	815548	6.03344	5.83446	C	T	0.23	Nanning
Primary Branch Angle	12	4126107	6.31281	6.5401	T	A	0.26	Nanning
Primary Branch Number	6	21988996	6.96391	7.08505	C	T	0.06	Nanning
Protein Content	8	2457655	6.21216	6.04818	G	A	0.06	Nanning
Resistance of Macrophomina Phaseoli	2	1500745	6.49122	6.50099	G	A	0.29	Nanning
Seed Color	4	11684432	49.0616	47.3652	T	C	0.2	Nanning
Seed Color	8	14902866	9.64735	9.63066	A	G	0.2	Nanning
Seed Color	11	185613	10.4415	8.48993	C	T	0.12	Nanning
Seed Shape	11	134577	8.10869	7.87385	C	A	0.1	Nanning
Sesamin Content	6	6879276	6.42893	6.57596	T	G	0.43	Nanning
Sesamin Content	11	134577	14.5589	14.4779	C	A	0.1	Nanning
Sesamolin Content	4	11555145	7.66866	7.4921	T	C	0.23	Nanning
Sesamolin Content	8	8006457	6.22761	6.24568	G	A	0.19	Nanning
Sesamolin Content	9	297980	6.12346	6.08935	C	T	0.1	Nanning
Sesamolin Content	11	134577	13.612	13.9175	C	A	0.1	Nanning
Yield of Branch per Plant	11	11758818	7.23153	7.06387	T	C	0.03	Nanning
Yield of Branch per Plant	15	9627255	7.29522	-	A	G	0.03	Nanning
Yield of Main Stem per Plant	5	2854336	7.85262	6.33263	T	C	0.06	Nanning
Yield per Capsule	4	5919868	6.35152	6.17293	G	A	0.37	Nanning
Yield per Capsule	12	1856974	6.72897	6.62226	C	T	0.03	Nanning
Capsule Dehiscent	4	4071260	6.52222	7.08946	A	G	0.16	Wuhan
Capsule Edge Number	4	8761895	11.0403	10.6298	G	T	0.08	Wuhan
Capsule Edge Number	5	3187806	6.47313	6.25903	T	G	0.22	Wuhan
Capsule Edge Number	6	21000008	9.39316	9.05712	G	A	0.06	Wuhan
Capsule Edge Number	7	235198	8.52407	8.63957	C	T	0.08	Wuhan
Capsule Edge Number	8	10831416	6.17537	5.99005	T	A	0.04	Wuhan
Capsule Edge Number	9	504179	11.7375	11.4218	G	A	0.05	Wuhan
Capsule Edge Number	11	7076197	6.90522	6.77168	A	T	0.06	Wuhan
Capsule Edge Number	14	1494383	11.255	10.989	T	G	0.05	Wuhan
Capsule Length	11	15219964	9.06098	8.93103	A	G	0.24	Wuhan
Capsule Number per Axil	5	6738735	99.74	95.4051	T	C	0.4	Wuhan
Capsule Number per Axil	7	1702826	26.7763	25.833	T	C	0.36	Wuhan
Corolla Color	3	14952725	6.32517	6.33797	T	G	0.09	Wuhan
Corolla Color	9	56442	6.17481	6.17683	A	T	0.12	Wuhan
Corolla Length	6	10008613	6.11314	6.20808	T	C	0.05	Wuhan
Corolla Length	12	4580315	6.46503	-	G	C	0.04	Wuhan
Diameter of Main Stem	2	15431240	6.28379	6.31273	C	G	0.05	Wuhan
Effective Capsule Number in Main Stem	5	6738735	10.8781	10.7653	T	C	0.4	Wuhan
Flower Lip Color	3	6650456	6.71809	6.70465	G	A	0.08	Wuhan
Flower Lip Color	6	3990100	6.19096	5.59455	G	A	0.45	Wuhan
Flower Lip Color	6	8270846	10.6598	10.665	G	A	0.22	Wuhan
Flower Lip Color	8	5276805	7.77176	7.6972	T	A	0.08	Wuhan
Flower Lip Color	11	3054839	7.65182	8.05766	G	A	0.07	Wuhan
Flower Lip Color	14	551325	6.04453	-	G	A	0.04	Wuhan
Full Flowering Date	1	5499253	7.05125	-	T	C	0.03	Wuhan
Full Flowering Date	2	2406763	8.63695	8.62506	C	T	0.08	Wuhan
Full Flowering Date	8	2357135	7.23531	-	G	A	0.03	Wuhan
Full Flowering Date	8	19497829	8.72239	8.42164	G	A	0.04	Wuhan
Full Flowering Date	9	5503801	7.20805	-	T	C	0.03	Wuhan
Full Flowering Date	10	4966908	12.2518	-	T	C	0.05	Wuhan
Full Flowering Date	10	16484419	7.14187	6.74358	A	T	0.05	Wuhan
Full Flowering Date	11	6238249	6.89834	6.70871	T	C	0.06	Wuhan
Full Flowering Date	11	11755866	15.8817	15.5497	G	A	0.03	Wuhan
Full Flowering Date	12	4619976	7.12618	6.91242	A	G	0.32	Wuhan
Full Flowering Date	13	4234353	6.72524	6.45898	G	A	0.04	Wuhan
Full Flowering Date	14	713527	7.44639	7.36208	A	G	0.23	Wuhan
Initiate Flowering Date	2	2376639	6.01128	6.03338	C	T	0.03	Wuhan
Initiate Flowering Date	2	9939747	6.34525	6.14174	T	C	0.1	Wuhan
Initiate Flowering Date	3	8227576	7.12822	7.33679	T	A	0.04	Wuhan
Initiate Flowering Date	3	22336134	6.40143	6.32065	G	A	0.03	Wuhan
Initiate Flowering Date	4	5349140	7.93719	7.82266	G	A	0.03	Wuhan
Initiate Flowering Date	6	10478218	8.52372	-	A	G	0.05	Wuhan
Initiate Flowering Date	6	17776055	6.28742	6.14456	T	C	0.05	Wuhan
Initiate Flowering Date	11	11939518	9.293	8.92386	T	A	0.08	Wuhan
Last Flowering Date	1	12378557	6.75683	7.0789	T	C	0.29	Wuhan
Last Flowering Date	3	6706109	8.21029	-	A	T	0.03	Wuhan
Last Flowering Date	3	23280925	7.93698	-	G	A	0.05	Wuhan
Last Flowering Date	10	10923617	8.66551	-	A	T	0.04	Wuhan
Last Flowering Date	14	2743013	6.59455	-	C	T	0.03	Wuhan
Leaf Shape	4	9353773	6.69347	7.17437	G	A	0.16	Wuhan
Leaf Shape	4	12555229	6.62451	6.67956	A	G	0.05	Wuhan
Leaf Shape	11	1309530	6.15079	6.20679	C	T	0.03	Wuhan
Leaf Shape	11	11744203	8.02937	8.09976	T	C	0.07	Wuhan
Leaf Shape	15	5328252	8.1357	8.24081	T	G	0.03	Wuhan
Maturation Period	4	15282768	7.94813	7.50648	G	A	0.07	Wuhan
Maturation Period	14	740564	6.32887	7.36775	C	A	0.39	Wuhan
Oil Content	5	3982190	6.23817	6.30536	A	G	0.05	Wuhan
Oil Content	10	8928685	6.24584	6.23747	A	C	0.23	Wuhan
Oil Content	11	134577	9.01028	8.69495	C	A	0.1	Wuhan
Petiole Color	6	11539795	12.354	11.3151	A	G	0.41	Wuhan
Petiole Color	15	4731973	8.81824	8.8939	C	T	0.36	Wuhan
Petiole Length	1	14055985	8.47348	8.27344	T	C	0.06	Wuhan
Petiole Length	16	2407046	6.60025	6.47323	T	C	0.04	Wuhan
Plant Height	1	14342444	6.57195	6.75472	C	T	0.03	Wuhan
Plant Height	9	5506527	6.07969	5.99507	T	C	0.04	Wuhan
Plant Height	11	11803809	6.69046	6.38511	C	T	0.09	Wuhan
Primary Branch Angle	3	4213511	6.73358	6.71098	A	G	0.04	Wuhan
Primary Branch Number	4	15974623	6.40765	6.39615	A	G	0.07	Wuhan
Primary Branch Number	11	11694916	6.14319	6.10833	C	T	0.07	Wuhan
Primary Branch Number	13	672421	6.20123	6.05943	A	C	0.06	Wuhan
Seed Color	4	11607175	57.4019	52.6902	A	G	0.21	Wuhan
Seed Color	8	13136753	7.17548	5.35491	G	C	0.13	Wuhan
Seed Color	8	14902866	10.8925	11.0582	A	G	0.2	Wuhan
Seed Color	11	134577	14.386	12.0503	C	A	0.1	Wuhan
Seed Shape	11	134577	10.1499	9.73234	C	A	0.1	Wuhan
Sesamin Content	6	3571191	6.12682	6.24947	A	G	0.1	Wuhan
Sesamin Content	11	134577	26.022	26.0753	C	A	0.1	Wuhan
Sesamolin Content	11	134577	21.5157	21.4648	C	A	0.1	Wuhan
Yield of Branch per Plant	15	6715148	6.42356	6.32275	T	C	0.16	Wuhan
Yield per Capsule	3	8612773	6.13553	6.4923	A	G	0.03	Wuhan
Yield per Capsule	12	3252122	6.57456	6.47172	C	A	0.04	Wuhan
*Diameter of Main Stem	4	7718286	4.16934	6.11454	G	A	0.0359712	Sanya
*Effective Capsule Number in Main Stem	16	1487251	4.20899	6.42067	A	C	0.0769231	Sanya
*Maturation Period	6	4577841	4.72721	6.13839	A	C	0.136139	Sanya
*Primary Branch Number	5	18694333	4.80708	6.24126	G	T	0.16242	Sanya
*Corolla Color	14	734472	5.38	6.06	G	A	0.08	Nanning
*Sesamin Content	6	22006152	5.92	6.09	G	T	0.06	Nanning
*Yield of Main Stem Per Plant	5	12886810	5.46	6.72	C	A	0.15	Nanning
*C16:0	8	18015641	5.43	6.14	C	G	0.14	Luohe
*C16:0	14	2083692	5.77	6.93	C	A	0.13	Luohe
*C18:1	7	570550	5.6	6.05	T	C	0.11	Luohe
*C20:0/C20:1	14	3121623	5.62	6.04	G	A	0.03	Luohe
*C22:0	10	6151492	5.41	6.06	T	C	0.04	Luohe
*Capsule Length	8	18484899	5.36	7.33	T	A	0.1	Luohe
*Effective Capsule Numberin Plant	11	15299084	5.18	6.27	C	T	0.31	Luohe
*Corolla Color	11	1177831	5.89	6.28	G	A	0.25	Wuhan
*Diameter of Main Stem	1	14342444	6	6.08	C	T	0.03	Wuhan
*Initiate Flowering Date	2	13661565	5.28	6.04	C	T	0.04	Wuhan
*Sesamin Content	4	11555746	5.98	6.3	G	C	0.2	Wuhan
SFA: saturated fatty acid; USFA: unsaturated fatty acid.
*The assocations significant only in the panel excluding 95 modern cultivars
