# Supplementary material for: Genetic discovery for oil production and quality in sesame
Source: Nat Commun. 2015 Oct 19;6:8609. doi: 10.1038/ncomms9609 (PMC4634326; doi:10.1038/ncomms9609)
Supplement: Supplementary Data Set 4 — The candidate causative genes in the associated loci [file ncomms9609-s5.xlsx]

## Sheet: Supplementary Table 6
Supplementary Data 4 The candidate causative genes in the associated loci.
Linkage Group	Peak SNP position	-Log(P)	Major Allele	Minor Allele	MAF	Trait	Other traits	Sesame Gene ID	Gene location	Gene Annotation
1	11324573	12.1714	A	G	0.430407	Susceptibility of Phyllody Disease		SIN_1009480	11324118-11326240	leucine-rich repeat (LRR) protein kinase family protein
1	13366252	7.99313	G	A	0.10219	Sesamin	Initiate Flowering Date, Full Flowering Date, Life Cycle Period	SIN_1010870	13334907-13340140	De-Etiolated 3 (DET3), involved in lignin biosynthetic process
1	13596235	12.6013	G	A	0.497664	Susceptibility of Phyllody Disease		SIN_1010897	13596496-13596945	DUF538, bactericidal/permeability-increasing protein
1	13853215	6.11686	C	T	0.0968468	Oil Content		SIN_1010931	13854919-13857158	lipid-transfer protein (LTP)
1	14692626	6.43016	G	T	0.0544218	Oil Content		SIN_1003248	14690208-14691263	carboxyesterase 17 (CXE17), Lipase
2	1500745	6.49122	G	A	0.291667	Resistance of Macrophomina Phaseoli		SIN_1017074	1522129-1534867	leucine-rich repeat (LRR) protein kinase family protein
2	2015722	6.73732	G	A	0.268657	Susceptibility of Phyllody Disease		SIN_1017036	2015970-2018240	glutathione S-transferase PHI 9 (GSTF9), involved in defense response to bacterium
2	2406763	8.63695	C	T	0.0841121	Full Flowering Date	Initiate Flowering Date	SIN_1017003	2415948-2418123	GF14, 14-3-3 protein
2	10123353	6.52919	G	C	0.183099	Full Flowering Date		SIN_1023837	10122700-10123725	indole-3-acetic acid inducible 33 (IAA33)
2	17541161	9.37443	T	A	0.238462	Plant Height		SIN_1018135	17570612-17573789	IAA-leucine resistant 1 (ILR1), Involved in auxin metabolic process
3	12266021	6.5075	T	A	0.0560748	C20:1		SIN_1022133	12305076-12309866	fatty acyl-ACP thioesterases B (FATB)
3	14961891	11.6013	A	G	0.100649	Full Flowering Date	Initiate Flowering Date, Primary Branch Number, Yield per Plant	SIN_1021838	14959988-14962007	indole-3-acetic acid inducible 14 (IAA14)
3	19807352	13.1421	C	G	0.0635246	Full Flowering Date	Initiate Flowering Date	SIN_1015799	19797151-19808055	GIGANTEA (GI)
3	24095650	6.47619	G	T	0.0623377	C18:1/C18:2		SIN_1008977	24107564-24109077	stearoyl-acyl-carrier-protein desaturase (SAD)
4	11607534	129.026	A	C	0.232558	Seed Color	Oil Content	SIN_1016759	11607538-11609334	polyphenol oxidase (PPO)
4	16066661	6.52321	T	C	0.452153	Life Cycle Period		SIN_1007062	16066847-16072708	early flowering 9 (ELF9)
5	14882	10.2768	T	C	0.470297	C18:0	C18:0/C18:1, C20:0	SIN_1005440	56966-64367	Acyl-CoA N-acyltransferase (ACNA), involved in fatty acid biosynthetic process
5	1397798	6.00932	A	T	0.0553633	SFA		SIN_1003867	1379688-1383494	acetyl Co-enzyme a carboxylase carboxyltransferase alpha subunit (CAC3)
5	3039111	9.15977	T	C	0.479592	C18:0	C18:0/C18:1, C20:0	SIN_1007671	3094410-3099920	histone acetyltransferase of the GNAT family 2 (HAG2), Acyl-CoA N-acyltransferase(ACNA)
5	3982190	6.23817	A	G	0.0480349	Oil Content		SIN_1007554	4053716-4061641	3-ketoacyl-acyl carrier protein synthase II (KASII)
5	6738735	127.988	T	C	0.403162	Capsule Number per Axil	Effective Capsule Number in Main Stem, Yield of Main Stem per Plant, Leaf Width	SIN_1006338	6736880-6739189	1-amino-cyclopropane-1-carboxylate synthase 8 (ACS8)
5	12876103	8.1326	G	A	0.351648	Susceptibility of Phyllody Disease		SIN_1023555	12870701-12876971	leucine-rich repeat (LRR) protein kinase family protein
5	17542941	6.71388	T	C	0.138889	Full Flowering Date	Initiate Flowering Date	SIN_1011796	17536090-17537741	CONSTANS-like 5 (COL5)
6	3279380	4.64724	C	G	0.0969697	C18:1	C18:2, C18:1/C18:2	SIN_1009785	3251390-3254952	fatty acid desaturase 2 (FAD2)
6	3738236	6.5915	T	G	0.0382166	SFA	USFA, SFA/USFA	SIN_1009836	3692761-3696535	lipoxygenase 3 (LOX3)
6	8232101	19.0672	G	A	0.365854	Flower Lip Color	Corolla Color	SIN_1015527	8271936-8275066	GLABROUS 3 (GL3)
6	22011289	11.0707	T	C	0.0810811	Full Flowering Date	Initiate Flowering Date, Flowering Period Duration, Yield per Plant	SIN_1022538	22011308-22012441	delay of germination 1 (DOG1), influence germination and flowering time
7	6141717	6.09778	T	C	0.0314136	Full Flowering Date		SIN_1007270	6133441-6137719	KNOTTED1-like homeobox gene 4 (KNAT4), involved in response to light stimulus
8	1668572	9.89071	C	G	0.332613	Seed Number per Capsule	Diameter of Main Stem, Yield of per Capsule, Yield per Plant	SIN_1019747	1661953-1670303	phytochrome C (PHYC)
8	15033706	8.02597	T	C	0.0746667	Maturation Period		SIN_1005989	15096112-15104658	timing of cab expression 1 (TOC1)
9	56442	6.17481	A	T	0.1175	Corolla Color		SIN_1010473	47381-48855	myb domain protein 36 (MYB36)
9	3634686	6.3504	A	C	0.3625	Susceptibility of Phyllody Disease		SIN_1024378	3604964-3619864	leucine-rich repeat (LRR) protein kinase family protein
9	4085606	6.60659	G	A	0.146586	C18:0		SIN_1024296	4169439-4177042	Acyl-ACP thioesterase (FATA)
10	5498647	6.32657	A	G	0.0791367	Oil Content		SIN_1019167	5511225-5511706	lipid transfer protein 4 (LTP4)
11	134577	27.0495	C	A	0.0959693	Sesamin	Oil Content, Protein Content, Sesamolin	SIN_1005755	133877-135812	NAC secondary wall thickening promoting factor1 (NST1)
11	1443506	6.60295	C	A	0.0300926	Oil Content		SIN_1009923	1460089-1465876	lipid/sterol-binding StAR-related lipid transfer (START) protein
11	9512126	9.37807	T	C	0.341912	C16:0/C16:1,	C16:0, C16:1	SIN_1024652	9491668-9497209	3-ketoacyl-acyl carrier protein synthase II (KASII)
11	11711506	6.54066	C	T	0.0615385	Oil Content		SIN_1013005	11749781-11754409	GDSL-like Lipase
11	11712604	13.9034	C	T	0.0539419	Initiate Flowering Date	Full Flowering Date	SIN_1013020	11657830-11659532	ABA insensitive 5 (ABI5)
12	257571	11.0879	C	A	0.186567	Plant Height	Effective Capsule Number in Main Stem, Yield of Main Stem per Plant, Diameter of Main Stem	SIN_1014512	323049-325137	dwarf in light 1 (DFL1)
12	4967074	15.8702	A	T	0.0571429	C16:0	C16:0/C16:1, C16:1, SFA, USFA, SFA/USFA	SIN_1001803	5020730-5024213	3-ketoacyl-acyl carrier protein synthase I (KASI)
14	2082282	6.59488	A	C	0.141243	SFA	SFA/USFA, USFA	SIN_1019256	2159905-2166799	diacylglycerol acyltransferase (DGAT2)
15	2273396	6.52219	T	C	0.159193	Petiole Color		SIN_1004921	2332640-2333600	myb domain protein 121 (MYB121)
15	4740170	16.9049	G	A	0.280645	Petiole Color		SIN_1025617	4731383-4735070	myb domain protein 113 (MYB113)
16	2588083	6.60946	T	C	0.0936902	Full Flowering Date	Initiate Flowering Date	SIN_1017183	2594355-2595732	auxin-responsive factor
16	3021858	6.87604	C	T	0.0364964	Oil Content		SIN_1007213	3020135-3030748	lipid-transfer protein (LTP)
