# Supplementary material for: Genetic discovery for oil production and quality in sesame
Source: Nat Commun. 2015 Oct 19;6:8609. doi: 10.1038/ncomms9609 (PMC4634326; doi:10.1038/ncomms9609)
Supplement: Supplementary Data Set 5 — Oil related genes in sesame and their orthologs in Arabidopsis and maize [file ncomms9609-s6.xlsx]

## Sheet: Supplementary Data 5
Supplementary Data 5 Oil related genes in sesame and their orthologs in Arabidopsis and maize.
Oil-related gene	Sesame gene ID	Maize gene ID	Arabidopsis gene ID	Reference
KASI (3-ketoacyl-acyl carrier protein synthase I)	SIN_1001803	GRMZM2G135498	AT5G46290**	Li-Beisson et al., Arabidopsis Book, 2013, 11: e0161.
CXE17 (carboxyesterase 17)	SIN_1003248	GRMZM2G082959	AT5G16080	Marshall et al., J Mol Evol, 2003, 57: 487-500.
CAC3 (acetyl Co-enzyme a carboxylase carboxyltransferase alpha subunit)	SIN_1003867	GRMZM2G142413	AT2G38040**	Ruuska et al., Plant Cell, 2002, 14: 1191-1206.
ACNA (Acyl-CoA N-acyltransferase)	SIN_1005440	GRMZM2G134214	AT2G36720	Ding et al., BMC Plant Biol, 2013, 13: 229.
NST1 (NAC secondary wall thickening promoting factor 1)	SIN_1005755	GRMZM2G091490	AT2G46770	Mitsuda et al., Plant Cell, 2005, 17: 2993-3006.
LTP (lipid-transfer protein)	SIN_1007213	GRMZM2G304378	AT3G22142	Kader, Annu Rev Plant Physiol Plant Mol Biol, 1996, 47: 627-654.
KASII (3-ketoacyl-acyl carrier protein synthase II)	SIN_1007554	GRMZM2G072205	AT1G74960**	Carlsson et al., Plant J, 2002, 29: 761-770.
ACNA (Acyl-CoA N-acyltransferase)	SIN_1007671	GRMZM5G851405	AT5G56740	Pandey et al., Nucleic Acids Res, 2002, 30: 5036-5055.
SAD (stearoyl-acyl-carrier-protein desaturase)	SIN_1008977	GRMZM2G316362	AT1G43800**	Beisson et al., Plant Physiol, 2003, 132: 681-697.
FAD2 (fatty acid desaturase 2)	SIN_1009785	GRMZM2G169240*	AT3G12120**	Lemieux et al., Theor Appl Genet, 1990, 80: 234-240.
LOX3 (lipoxygenase 3)	SIN_1009836	GRMZM2G017616	AT1G17420**	Melan et al., Biochim Biophys Acta, 1994, 1210: 377-380.
START protein (StAR-related lipid transfer protein)	SIN_1009923	GRMZM2G026643	AT4G00730	Schrick et al., Genome Biol, 2004, 5: R41.
lipid-transfer protein (LTP)	SIN_1010931	GRMZM2G089400	AT1G18280**	Li-Beisson et al., Arabidopsis Book, 2010, 8: e0133.
GDSL-like lipase	SIN_1013005	GRMZM2G167164	AT5G03610**	Hu et al., Plant Mol Biol, 2003, 53: 545-563.
PPO (polyphenol oxidase)	SIN_1016759	GRMZM2G108103	NA	Mayer, Phytochemistry, 2006, 67: 2318-2331.
LTP4 (lipid transfer protein 4)	SIN_1019167	GRMZM2G101958	AT5G59310**	Clark and Bohnert, Plant Cell Physiol, 1999, 40: 69-74.
DGAT2 (diacylglycerol acyltransferase 2)	SIN_1019256	GRMZM2G042356	AT3G51520**	Zhang et al., J Exp Bot, 2013, 64: 3189-3200.
FATB (fatty acyl-ACP thioesterases B)	SIN_1022133	GRMZM2G017382*	AT1G08510**	Dormann et al., Plant Physiol, 2000, 123: 637-644.
FATA (Acyl-ACP thioesterase)	SIN_1024296	GRMZM2G102878	AT4G13050**	Bonaventure et al., Plant Cell, 2003, 15: 1020-1033.
KASII (3-ketoacyl-acyl carrier protein synthase II)	SIN_1024652	GRMZM2G124335	AT1G74960**	Wu et al., Plant Physiol, 1994, 106: 143-150.
*: The genes included in maize oil biosynthesis that identified in Li et al., Nature Genet, 2013, 45: 43-50.
**: The genes involved in Arabidopsis acyl-lipid metabolism that mentioned in Li-Beisson et al., Arabidopsis Book, 2013, 11: e0161.
