# Supplementary material for: Genetic discovery for oil production and quality in sesame
Source: Nat Commun. 2015 Oct 19;6:8609. doi: 10.1038/ncomms9609 (PMC4634326; doi:10.1038/ncomms9609)
Supplement: Supplementary Data Set 6 — The loci selected in modern breeding [file ncomms9609-s7.xlsx]

## Sheet: Supplementary Data 6
Supplementary Data 6 The loci selected in modern breeding.
Trait type	Trait	Linkage Group	Position	-Log(P)	Phenotyping Location	AF in Landrace	AF in Modern Cultivar	AF Change
Disease Resistance	Resistance of Macrophomina Phaseoli	1	9626741	6.50213	Luohe	0.364764	0.768421	0.403657
	Susceptibility of Phyllody Disease	1	11324573	12.1714	Sanya	0.5275	0.904255	0.376755
	Susceptibility of Phyllody Disease	1	13596235	12.6013	Sanya	0.443069	0.787234	0.344165
	Susceptibility of Phyllody Disease	2	17467013	12.4628	Sanya	0.483871	0.863158	0.379287
	Susceptibility of Phyllody Disease	6	9481066	6.88357	Sanya	0.517413	0.836957	0.319544
	Susceptibility of Phyllody Disease	11	1029444	6.0973	Sanya	0.563591	0.884211	0.32062
Growth Cycle	Last Flowering Date	1	13637373	7.0477	Sanya	0.457921	0.787234	0.329313
	Life Cycle Period	1	10831743	6.67729	Sanya	0.515707	0.833333	0.317627
	Life Cycle Period	1	13398548	6.49919	Sanya	0.628429	0.93617	0.307741
	Life Cycle Period	2	16184951	7.25125	Sanya	0.401985	0.757895	0.35591
	Life Cycle Period	4	16066661	6.52321	Sanya	0.35732	0.831579	0.474259
Morphological Characteristics	Capsule Length	1	1594802	9.1832	Sanya	0.281095	0.789474	0.508379
	Capsule Length	4	15623492	6.20804	Sanya	0.51506	0.873563	0.358503
	Capsule Length	11	7078393	6.13515	Sanya	0.247449	0.553191	0.305743
	Capsule Number per Axil	5	6738735	127.988	Luohe, Nanning, Sanya, Wuhan	0.595361	0.989362	0.394001
	Corolla Color	6	8232101	9.16059	Luohe	0.241026	0.722222	0.481197
	Diameterof Main Stem	2	17467013	7.04062	Sanya	0.483871	0.863158	0.379287
	Flower Lip Color	6	8232101	19.0672	Luohe, Nanning, Wuhan	0.241026	0.722222	0.481197
	Leaf Width	4	16091777	7.45283	Sanya	0.397436	0.860215	0.462779
	Leaf Width	5	6795795	7.04319	Luohe	0.662125	0.988235	0.32611
	Leaf Width	10	3744109	6.53607	Sanya	0.432836	0.831579	0.398743
	Leaf Width	11	8755879	7.82244	Sanya	0.488665	0.842105	0.35344
	Petiole Color	15	4740170	16.9049	Luohe, Sanya, Wuhan	0.565757	0.882979	0.317222
	Petiole Length	2	11305113	7.67726	Sanya	0.620948	0.968421	0.347473
	Plant Height	1	11196944	6.04355	Sanya	0.376238	0.765957	0.38972
	Plant Height	10	3732952	7.70241	Sanya	0.29765	0.820225	0.522575
	Plant Height	11	7027617	6.61012	Sanya	0.25	0.568421	0.318421
	Seed Shape	13	4322656	6.43846	Sanya	0.59204	0.967742	0.375702
Oil Quality	C22:0	1	1647257	6.01144	Luohe	0.448276	0.811111	0.362835
	Oil Content	13	4159338	6.03942	Sanya	0.437811	0.905263	0.467452
Yield Related	Effective Capsule Number in Branch	10	3823922	7.42851	Sanya	0.299252	0.8	0.500748
	Effective Capsule Number in Main Stem	5	6737753	34.0167	Luohe, Nanning, Sanya, Wuhan	0.630769	0.989362	0.358592
	Effective Capsule Number in Main Stem	5	16499701	6.15544	Sanya	0.264331	0.707692	0.443361
	Seed Number per Capsule	2	11279036	6.58104	Sanya	0.640827	0.978495	0.337668
	Seed Number per Capsule	2	17451873	15.1344	Sanya	0.502488	0.863158	0.36067
	Seed Number per Capsule	4	15957255	7.73414	Sanya	0.502513	0.87234	0.369828
	Seed Number per Capsule	6	9488015	7.11644	Sanya	0.51	0.829787	0.319787
	Seed Number per Capsule	10	3735160	7.31478	Sanya	0.4675	0.831579	0.364079
	Seed Number per Capsule	12	2443017	7.0678	Sanya	0.514851	0.821053	0.306201
	Yield of Main Stem per Plant	2	17499373	8.9863	Sanya	0.569231	0.880435	0.311204
	Yield of Main Stem per Plant	5	6737753	6.59243	Luohe	0.630769	0.989362	0.358592
	Yield per Capsule	2	6302971	7.01693	Sanya	0.349246	0.810526	0.46128
	Yield per Capsule	2	17451873	14.8861	Sanya	0.502488	0.863158	0.36067
	Yield per Capsule	4	9221416	6.8187	Sanya	0.515075	0.863158	0.348083
	Yield per Capsule	4	15957330	7.81631	Sanya	0.547804	0.873684	0.325881
	Yield per Capsule	6	9491020	6.43889	Sanya	0.502618	0.831579	0.328961
AF: allele frequency.
